# Supplementary material for: Fluconazole Resistance among Oral Candida Isolates from People Living with HIV/AIDS in a Nigerian Tertiary Hospital
Source: J Fungi (Basel). 2017 Dec 8;3(4):69. doi: 10.3390/jof3040069 (PMC5753171; doi:10.3390/jof3040069)
Supplement: Supplementary File 1 [file jof-03-00069-s001.zip]

Archive with 1 entries (1 files):
- Fluconazole resistance in Oral Candida Isolates Dataset.xlsx
