# Supplementary material for: Fluconazole Resistance among Oral Candida Isolates from People Living with HIV/AIDS in a Nigerian Tertiary Hospital
Source: J Fungi (Basel). 2017 Dec 8;3(4):69. doi: 10.3390/jof3040069 (PMC5753171; doi:10.3390/jof3040069)
Supplement: Supplementary File 1 [file jof-03-00069-s001.zip › Fluconazole resistance in Oral Candida Isolates Dataset.xlsx]

## Sheet: Sheet1
SN	AGE	SEX	ETHNCITY	RELIGION	RESIDENCE	LOE	OCCUPATION	MARITAL STATUS	SMOKING	FREQ	ALCOHOL	FREQ1	ORAL HYGIENE	FEQ2	DENTURES	FREQ3	REMOVAL AT NIGHT	SEXUAL ACTIVITY	NO OF PARTNERS	SEXUAL RACTICE	CONDOM USE	HAART	COMBINATIONS	CLASSIFICATION OF HAART	FLUCONAZLE SE	DURATION OF USE	PPOPC	CD4 COUNT	VIRAL LOAD	DURATION OF DIAGNOSIS	COMORIDITIES	CURRENT OPC	ISOLATES CHROME AGAR	API	ZONE DIAMETER	INTERPRETATION OF ZD	GTT	GROUP	AGE 1
1	47	F	Other	Christian	Edo	Tertiary	Caterer	SeperatedNo	No	Nil	No	Nil	Brushing	Once	No	Nil	Nil	No	None	Nil	No	Yes	C/NVP	NNRTI	No	Nil	Nil	600	Nil	24	Nil	Nil	Nil		Nil			1	34
2	36	F	Ibo	Christian	Edo	Secondary	Businesswoman	Single	No	Nil	No	Nil	Brushing	Once	No	Nil	Nil	Yes	One	Vaginal	Yes	No	Nil	Nil	Yes	1day	Nil	425	Nil	12	Nil	Nil	C.albicans	C.albicans	7	R	POSITIVE	2	37
3	37	F	Other	Christian	Delta	Secondary	Trader	Seperated	No	Nil	Yes	Occasional	Brushing	Once	No	Nil	Nil	Yes	One	Vaginal	No	Yes	C/NVP	NNRTI	No	Nil	Yes	428	Nil	48	Nil	Nil	Nil		Nil			1	51
4	45	M	Bini	Christian	Edo	Secondary	Transporter	Married	No	Nil	Yes	Occasional	Brushing	Once	No	Nil	Nil	Yes	One	Vaginal	Yes	Yes	C/NVP	NNRTI	No	Nil	Nil	425	Nil	96	Nil	Nil	Nil		Nil			1	37
5	65	F	Other	Christian	Delta	None	Trader	Widow	No	Nil	No	Nil	Chewing Stick	Once	No	Nil	Nil	No	None	Nil	No	Yes	C/NVP	NNRTI	No	Nil	Nil	1057	Nil	36	HTN	Nil	Nil		Nil			1	32
6	34	F	Esan	Christian	Edo	Secondary	Receptionist	Single	No	Nil	No	Nil	Brushing	Twice	No	Nil	Nil	No	None	Nil	No	Yes	TDF/FTC/EFV	NNRTI	No	Nil	Nil	295	Nil	36	Nil	Nil	Nil		Nil			1	33
7	35	F	Yoruba	Christian	Edo	Tertiary	Construction worker	Married	No	Nil	No	Nil	Brushing	Once	No	Nil	Nil	No	None	Nil	No	No	Nil	Nil	No	Nil	Nil	12	Nil	6	TB	Nil	Nil		Nil			1	34
8	46	M	Other	Christian	Delta	Secondary	Welder	Married	No	Nil	Yes	Occasional	Brushing	Once	No	Nil	Nil	Yes	One	Vaginal	Yes	Yes	C/NVP	NNRTI	Yes	2wks	Nil	1515	Nil	96	HTN	Nil	C.albicans	C.albicans	27	S	POSITIVE	2	35
9	42	F	Bini	Christian	Edo	Tertiary	Teacher	Married	No	Nil	No	Nil	Brushing	Twice	No	Nil	Nil	Yes	One	Vaginal	Yes	Yes	C/NVP	NNRTI	No	Nil	Yes	558	Nil	132	Nil	Nil	Nil		Nil			1	39
10	25	F	Other	Christian	Delta	Secondary	Hairdresser	Single	No	Nil	No	Nil	Brushing	Twice	No	Nil	Nil	No	None	Nil	No	Yes	TDF/FTC/Aluvia	PI	Yes	2wks	Yes	13	Nil	36	Nil	Nil	C.albicans	C.albicans	36	S	POSITIVE	2	37
11	32	F	Other	Christian	Edo	Secondary	Trader	Married	No	Nil	No	Nil	Brushing	Once	No	Nil	Nil	Yes	One	Vaginal	Yes	Yes	C/NVP	NNRTI	No	Nil	Nil	436	Nil	72	Nil	Nil	Nil		Nil			1	35
12	60	F	Other	Christian	Edo	None	Trader	Widow	No	Nil	No	Nil	Chewing Stick	Once	No	Nil	Nil	No	None	Nil	No	Yes	C/NVP	NNRTI	No	Nil	Nil	656	Nil	84	Nil	Nil	Nil		Nil			1	33
13	50	F	Bini	Christian	Edo	Secondary	Teacher	Seperated	No	Nil	No	Nil	Brushing	Twice	No	Nil	Nil	No	None	Nil	No	Yes	C/NVP	NNRTI	No	Nil	Nil	599	Nil	108	Nil	Nil	Nil		Nil			1	29
14	37	F	Ibo	Christian	Edo	Secondary	Trader	Married	No	Nil	No	Nil	Brushing	Twice	No	Nil	Nil	Yes	One	Vaginal	No	Yes	C/NVP	NNRTI	No	Nil	Yes	990	Nil	84	Nil	Nil	Nil		Nil			1	31
15	42	F	Esan	Christian	Edo	Secondary	Trader	Married	No	Nil	No	Nil	Brushing	Twice	No	Nil	Nil	No	None	Nil	No	Yes	C/NVP	NNRTI	No	Nil	Nil	858	Nil	72	Nil	Nil	Nil		Nil			1	35
16	42	M	Bini	Christian	Edo	Secondary	Businessman	Married	No	Nil	Yes	Occasional	Brushing	Twice	No	Nil	Nil	Yes	One	Vaginal	Yes	Yes	TDF/FTC/Aluvia	PI	No	Nil	Yes	503	Nil	48	Nil	Nil	Nil		Nil			1	32
17	30	F	Bini	Christian	Edo	Primary	Trader	Married	No	Nil	No	Nil	Brushing	Once	No	Nil	Nil	Yes	One	Vaginal	No	Yes	3TC/ABC/NVP	NNRTI	Yes	1wk	Nil	48	Nil	3	Nil	Yes	C.tropicalis	C.tropicalis	14	R	NEGATIVE	2	41
18	43	M	Yoruba	Christian	Delta	Secondary	Mechanic	Married	No	Nil	Yes	Occasional	Brushing	Twice	No	Nil	Nil	Yes	One	Vaginal	Yes	Yes	TDF/FTC/NVP	NNRTI	No	Nil	Nil	405	Nil	96	Nil	Nil	Nil		Nil			1	42
19	36	F	Bini	Christian	Edo	Primary	Trader	Married	No	Nil	No	Nil	Brushing	Twice	No	Nil	Nil	Yes	One	Vaginal	Yes	Yes	C/NVP	NNRTI	No	Nil	Nil	118	Nil	12	Nil	Nil	Nil		Nil			1	41
20	32	F	Other	Christian	Delta	Tertiary	Teacher	Married	No	Nil	No	Nil	Brushing	Twice	No	Nil	Nil	Yes	One	Vaginal	Yes	Yes	3TC/ABC/NVP	NNRTI	No	Nil	Yes	102	Nil	60	Nil	Nil	Nil		Nil			1	21
21	53	M	Bini	ATR	Edo	None	Native Doctor	Married	No	Nil	Yes	Heavy	Brushing	Once	No	Nil	Nil	Yes	One	Vaginal	No	No	Nil	Nil	No	Nil	Nil	320	Nil	5	Nil	Yes	C.albicans	C.albicans	25	S	POSITIVE	2	34
22	44	F	Other	Christian	Delta	Primary	Hairdresser	Separate	No	Nil	No	Nil	B,Chewing Stick	Twice	No	Nil	Nil	No	None	Nil	No	Yes	TDF/3TC/NVP	NNRTI	No	Nil	Nil	603	Nil	96	Nil	Nil	Nil		Nil			1	33
23	44	M	Bini	Christian	Edo	Primary	Iron welder	Married	No	Nil	No	Nil	Brushing	Once	No	Nil	Nil	Yes	One	Vaginal	Yes	Yes	TDF/FTC/EFV	NNRTI	No	Nil	Nil	290	Nil	84	Nil	Nil	Nil		Nil			1	40
24	40	F	Bini	Christian	Edo	None	Caterer	Married	No	Nil	No	Nil	Brushing	Once	No	Nil	Nil	No	None	Nil	No	Yes	3TC/ABC/NEV	NNRTI	No	Nil	Yes	4	Nil	6	Nil	Yes	C.albicans	C.albicans	24	S	POSITIVE	2	38
25	19	F	Ibo	Christian	Edo	Primary	Hairdresser	Single	No	Nil	No	Nil	Brushing	Once	No	Nil	Nil	No	None	Nil	No	Yes	C/EFV	NNRTI	No	Nil	Nil	556	Nil	60	Nil	Nil	Nil		Nil			1	34
26	27	M	Other	Christian	Edo	Tertiary	Event Planner	Single	No	Nil	No	Nil	Brushing	Twice	No	Nil	Nil	Yes	One	Vaginal	Yes	Yes	C/NVP	NNRTI	No	Nil	Nil	1352	Nil	24	Nil	Nil	Nil		Nil			1	34
27	30	F	Bini	Christian	Edo	Primary	Hairdresser	Married	No	Nil	No	Nil	Brushing	Once	No	Nil	Nil	Yes	One	Vaginal	No	Yes	3TC/ABC/NEV	NNRTI	No	Nil	Nil	157	Nil	6	Nil	Nil	Nil		Nil			1	34
28	34	M	Bini	Christian	Edo	Primary	Carpenter	Married	No	Nil	Yes	Occasional	Brushing	Once	No	Nil	Nil	Yes	One	Vaginal	Yes	Yes	C/EFV	NNRTI	No	Nil	Nil	179	Nil	36	Nil	Nil	Nil		Nil			1	32
29	34	F	Other	Christian	Edo	Tertiary	Civil Servant	Married	No	Nil	No	Nil	Brushing	Twice	No	Nil	Nil	Yes	One	Vaginal	Yes	Yes	C/NVP	NNRTI	No	Nil	Nil	570	Nil	36	Nil	Nil	Nil		Nil			1	37
30	60	F	Bini	Christian	Edo	None	Farmer	Widow	No	Nil	No	Nil	Brushing	Once	No	Nil	Nil	No	None	Nil	No	Yes	C/NVP	NNRTI	No	Nil	Nil	217	Nil	60	Nil	Nil	Nil		Nil			1	38
31	28	F	Esan	Christian	Edo	Primary	Hairdresser	Married	No	Nil	No	Nil	Brushing	Twice	No	Nil	Nil	Yes	One	Vaginal	Yes	Yes	C/NVP	NNRTI	No	Nil	Nil	302	Nil	48	Nil	Nil	Nil		Nil			1	35
32	36	F	Bini	Christian	Edo	Primary	Trader	Married	No	Nil	No	Nil	Brushing	Twice	No	Nil	Nil	Yes	One	Vaginal	No	Yes	TDF/FTC/NEV	NNRTI	No	Nil	Nil	412	Nil	60	Nil	Nil	Nil		Nil			1	35
33	40	F	Bini	Christian	Edo	Tertiary	Caterer	Married	No	Nil	No	Nil	Brushing	Once	No	Nil	Nil	Yes	One	Vaginal	No	Yes	TDF/FTC/EFV	NNRTI	No	Nil	Nil	562	Nil	84	Nil	Nil	Nil		Nil			1	40
34	40	F	Other	Christian	Delta	Primary	Trader	Widow	No	Nil	No	Nil	Brushing	Once	No	Nil	Nil	No	None	Nil	No	Yes	C/NVP	NNRTI	No	Nil	Nil	580	Nil	84	Nil	Nil	Nil		Nil			1	30
35	30	F	Ibo	Christian	Edo	Secondary	Trader	Widow	No	Nil	No	Nil	Brushing	Twice	No	Nil	Nil	No	None	Nil	No	Yes	TDF/FTC/NVP	NNRTI	Yes	1wk	Nil	624	Nil	84	Nil	Nil	C.tropicalis	C.tropicalis	25	S	NEGATIVE	2	31
36	40	F	Esan	Christian	Edo	Primary	Businesswoman	Married	No	Nil	No	Nil	Brushing	Twice	No	Nil	Nil	No	None	Nil	No	Yes	3TC/ABC/EFV	NNRTI	Yes	2wks	Yes	34	Nil	12	TB	Yes	C.albicans	C.albicans	33	S	POSITIVE	2	36
37	26	F	Bini	Christian	Edo	Secondary	Hairdresser	Married	No	Nil	No	Nil	Brushing	Once	No	Nil	Nil	Yes	One	Vaginal	No	Yes	C/NVP	NNRTI	No	Nil	Nil	301	Nil	12	Nil	Nil	Nil		Nil			1	34
38	31	F	Bini	Christian	Edo	Primary	Trader	Married	No	Nil	No	Nil	Brushing	Twice	No	Nil	Nil	No	None	Nil	No	Yes	C/Aluvia	PI	No	Nil	Nil	300	Nil	24	Nil	Nil	Nil		Nil			1	36
39	43	M	Other	Christian	Edo	Tertiary	Driver	Married	No	Nil	No	Nil	Brushing	Once	No	Nil	Nil	Yes	One	Vaginal	No	Yes	C/Aluvia	PI	No	Nil	Nil	158	Nil	216	Nil	Nil	Nil		Nil			1	30
40	37	M	Bini	Christian	Edo	Primary	Driver	Married	No	Nil	No	Nil	Brushing	Once	No	Nil	Nil	Yes	One	Vaginal	No	Yes	C/EFV	NNRTI	No	Nil	Nil	501	Nil	12	Nil	Nil	Nil		Nil			1	32
41	51	M	Other	Christian	Edo	Secondary	Civil Servant	Married	No	Nil	No	Nil	Brushing	Once	No	Nil	Nil	Yes	One	Vaginal	No	Yes	C/NVP	NNRTI	No	Nil	Nil	410	Nil	84	Nil	Nil	Nil		Nil			1	35
42	30	F	Bini	Christian	Edo	Primary	Hairdresser	Married	No	Nil	No	Nil	Brushing	Once	No	Nil	Nil	Yes	One	Vaginal	Yes	Yes	C/NVP	NNRTI	No	Nil	Nil	437	Nil	120	Nil	Nil	Nil		Nil			1	56
43	54	F	Bini	Christian	Edo	None	Trader	Widow	No	Nil	No	Nil	Brushing	Twice	No	Nil	Nil	No	None	Nil	No	Yes	C/NVP	NNRTI	No	Nil	Nil	314	Nil	72	Nil	Nil	Nil		Nil			1	35
44	59	F	Yoruba	Christian	Edo	Secondary	Trader	Married	No	Nil	No	Nil	Brushing	Once	No	Nil	Nil	Yes	One	Vaginal	Yes	Yes	C/NVP	NNRTI	No	Nil	Nil	563	Nil	72	HTN	Nil	Nil		Nil			1	34
45	61	F	Other	Christian	Delta	Primary	Retired	Widow	No	Nil	No	Nil	Brushing	Once	No	Nil	Nil	No	None	Nil	No	Yes	C/NVP	NNRTI	No	Nil	Nil	435	Nil	36	Nil	Nil	Nil		Nil			1	37
46	26	F	Other	Christian	Delta	Secondary	Trader	Single	No	Nil	No	Nil	Brushing	Twice	No	Nil	Nil	Yes	One	Vaginal	Yes	Yes	C/EFV	NNRTI	No	Nil	Nil	442	Nil	48	Nil	Nil	Nil		Nil			1	51
47	54	F	Other	Christian	Delta	Tertiary	Teacher	Widow	No	Nil	No	Nil	Brushing	Once	No	Nil	Nil	No	None	Nil	No	Yes	C/NVP	NNRTI	No	Nil	Nil	335	Nil	60	HTN/DM	Nil	Nil		Nil			1	37
48	38	F	Esan	Christian	Edo	Primary	Trader	Married	No	Nil	No	Nil	Brushing	Once	No	Nil	Nil	Yes	One	Vaginal	No	No	Nil	Nil	No	Nil	Nil	236	Nil	3	Nil	Nil	Nil		Nil			1	32
49	33	M	Ibo	Christian	Edo	Primary	Businessman	Married	No	Nil	No	Nil	Brushing	Once	No	Nil	Nil	Yes	One	Vaginal	Yes	Yes	C/NVP	NNRTI	Yes	3days	Yes	350	Nil	108	Nil	Nil	C.albicans	C.albicans	10	R	POSITIVE	2	33
50	40	F	Bini	Christian	Edo	None	Trader	Married	No	Nil	No	Nil	Brushing	Once	No	Nil	Nil	Yes	One	Vaginal	No	Yes	C/EFV	NNRTI	No	Nil	Nil	858	Nil	60	Nil	Nil	Nil		Nil			1	34
51	39	F	Other	Christian	Delta	Secondary	Trader	Married	No	Nil	No	Nil	Brushing	Once	No	Nil	Nil	No	None	Nil	No	Yes	C/NVP	NNRTI	No	Nil	Nil	329	Nil	4	HTN	Nil	Nil		Nil			1	35
52	34	F	Esan	Christian	Edo	Secondary	Caterer	Married	No	Nil	No	Nil	Brushing	Once	No	Nil	Nil	Yes	One	Vaginal	No	Yes	TDF/FTC/NVP	NNRTI	No	Nil	Yes	899	Nil	96	Nil	Nil	Nil		Nil			1	39
53	29	M	Bini	Christian	Edo	Primary	Trader	Single	No	Nil	No	Nil	Brushing	Twice	No	Nil	Nil	No	None	Nil	No	No	Nil	Nil	No	Nil	Nil	40	Nil	0.25	Nil	Yes	C.albicans	C.albicans	38	S	POSITIVE	2	37
54	58	F	Bini	Christian	Edo	None	Farmer	Married	No	Nil	No	Nil	Brushing	Once	No	Nil	Nil	Yes	One	Vaginal	No	Yes	C/EFV	NNRTI	No	Nil	Yes	625	Nil	72	Nil	Nil	Nil		Nil			1	35
55	49	F	Ibo	Christian	Edo	Tertiary	Businesswoman	Married	No	Nil	No	Nil	Brushing	Once	No	Nil	Nil	Yes	One	Vaginal	Yes	Yes	C/EFV	NNRTI	No	Nil	Nil	529	Nil	48	Nil	Nil	Nil		Nil			1	33
56	59	F	Bini	Christian	Edo	Primary	Retired	Widow	No	Nil	No	Nil	Brushing	Once	No	Nil	Nil	No	None	Nil	No	Yes	C/EFV	NNRTI	No	Nil	Nil	459	Nil	48	Nil	Nil	Nil		Nil			1	29
57	46	F	Bini	Christian	Edo	Primary	Trader	Separate	No	Nil	No	Nil	Brushing	Once	No	Nil	Nil	Yes	One	Vaginal	Yes	Yes	C/EFV	NNRTI	No	Nil	Nil	628	Nil	60	Nil	Nil	Nil		Nil			1	31
58	43	M	Bini	ATR	Edo	Primary	Trader	Married	No	Nil	Yes	Occasional	Brushing	Once	No	Nil	Nil	Yes	One	Vaginal	No	Yes	C/EFV	NNRTI	No	Nil	Nil	613	Nil	120	Nil	Nil	Nil		Nil			1	35
59	42	F	Other	Christian	Delta	Tertiary	Retired	Single	No	Nil	No	Nil	Brushing	Twice	No	Nil	Nil	Yes	One	Vaginal	No	Yes	C/NVP	NNRTI	No	Nil	Nil	328	Nil	120	Nil	Nil	Nil		Nil			1	32
60	35	F	Bini	Christian	Edo	None	Trader	Married	No	Nil	No	Nil	Brushing	Twice	No	Nil	Nil	Yes	One	Vaginal	Yes	Yes	C/NVP	NNRTI	No	Nil	Nil	724	Nil	24	Nil	Nil	Nil		Nil			1	41
61	48	F	Bini	Christian	Edo	Primary	Trader	Married	No	Nil	No	Nil	Brushing	Once	No	Nil	Nil	Yes	One	Vaginal	Yes	Yes	TDF/FTC/NVP	NNRTI	No	Nil	Yes	350	Nil	48	Nil	Nil	Nil		Nil			1	42
62	27	M	Esan	Christian	Edo	Secondary	Businessman	Single	No	Nil	No	Nil	Brushing	Once	No	Nil	Nil	No	None	Nil	No	Yes	C/NVP	NNRTI	Yes	2wks	Nil	105	Nil	12	Nil	Nil	C.albicans	C.albicans	16	S-DD	POSITIVE	2	41
63	50	M	Bini	Christian	Delta	Tertiary	Priest	Married	No	Nil	No	Nil	Brushing	Twice	No	Nil	Nil	Yes	One	Vaginal	Yes	Yes	C/NVP	NNRTI	No	Nil	Nil	25	Nil	4	Nil	Nil	Nil		Nil			1	21
64	40	F	Bini	Christian	Edo	Tertiary	Teacher	Married	No	Nil	No	Nil	Brushing	Twice	No	Nil	Nil	Yes	One	Vaginal	No	Yes	C/NVP	NNRTI	No	Nil	Nil	777	Nil	96	Nil	Nil	Nil		Nil			1	34
65	54	F	Esan	Christian	Edo	Primary	Trader	Widow	No	Nil	No	Nil	Brushing	Once	No	Nil	Nil	No	None	Nil	No	Yes	C/NVP	NNRTI	No	Nil	Nil	520	Nil	60	Nil	Nil	Nil		Nil			1	33
66	46	M	Bini	Christian	Edo	Secondary	Trader	Separate	No	Nil	No	Nil	Brushing	Once	No	Nil	Nil	No	None	Nil	No	Yes	C/NVP	NNRTI	Yes	2wks	Yes	178	Nil	84	Nil	Nil	Nil		Nil			1	40
67	45	M	Ibo	Christian	Edo	Primary	Bricklayer	Married	No	Nil	No	Nil	Brushing	Once	No	Nil	Nil	Yes	One	Vaginal	Yes	No	Nil	Nil	Yes	2wks	Yes	5	Nil	1	Nil	Nil	Nil		Nil			1	38
68	74	F	Yoruba	Christian	Edo	Tertiary	Retired	Widow	No	Nil	No	Nil	Brushing	Twice	No	Nil	Nil	No	None	Nil	No	Yes	TDF/FTC/EFV	NNRTI	No	Nil	Yes	424	Nil	36	Nil	Nil	Nil		Nil			1	34
69	34	F	Ibo	Christian	Delta	None	Tailor	Separate	No	Nil	No	Nil	Brushing	Once	No	Nil	Nil	Yes	One	Vaginal	No	Yes	C/NVP	NNRTI	No	Nil	Nil	530	Nil	72	Nil	Nil	Nil		Nil			1	34
70	54	F	Other	Christian	Delta	Secondary	Trader	Widow	No	Nil	No	Nil	Brushing	Twice	No	Nil	Nil	Yes	One	Vaginal	Yes	Yes	C/NVP	NNRTI	No	Nil	Nil	849	Nil	48	Nil	Nil	Nil		Nil			1	34
71	40	F	Other	Christian	Edo	Secondary	Trader	Married	No	Nil	No	Nil	Brushing	Once	No	Nil	Nil	Yes	One	Vaginal	No	Yes	TDF/FTC/NEV	NNRTI	No	Nil	Nil	408	Nil	96	HTN	Nil	Nil		Nil			1	32
72	75	F	Esan	Christian	Edo	None	Trader	Widow	No	Nil	No	Nil	Brushing,Chewing stick	Once	No	Nil	Nil	No	None	Nil	No	Yes	C/NVP	NNRTI	No	Nil	Nil	841	Nil	60	Nil	Nil	Nil		Nil			1	37
73	70	F	Esan	Christian	Edo	None	Trader	Widow	No	Nil	No	Nil	Brushing	Once	No	Nil	Nil	No	None	Nil	No	Yes	TDF/FTC/Aluvia	PI	Yes	2wks	Yes	424	Nil	108	Nil	Nil	Nil		Nil			1	38
74	41	M	Other	Christian	Edo	Tertiary	Mechanic	Married	No	Nil	Yes	Occasional	Brushing	Twice	No	Nil	Nil	Yes	One	Vaginal	No	Yes	C/EFV	NNRTI	No	Nil	Nil	307	Nil	72	Nil	Nil	Nil		Nil			1	35
75	45	M	Bini	Christian	Edo	Primary	Farmer	Married	No	Nil	No	Nil	Brushing	Once	No	Nil	Nil	Yes	One	Vaginal	Yes	Yes	ABC/3TC/EFV	NNRTI	No	Nil	Nil	365	Nil	60	Nil	Nil	Nil		Nil			1	35
76	34	F	Esan	Christian	Edo	Tertiary	Civil Servant	Married	No	Nil	No	Nil	Brushing	Once	No	Nil	Nil	Yes	One	Vaginal	Yes	Yes	C/NVP	NNRTI	No	Nil	Nil	378	Nil	96	Nil	Nil	Nil		Nil			1	40
77	67	M	Bini	Christian	Edo	Secondary	Retired	Married	No	Nil	No	Nil	Brushing	Twice	No	Nil	Nil	No	None	Nil	No	Yes	TDF/FTC/EFV	NNRTI	Yes	2wks	Yes	108	Nil	7	Nil	Nil	C.albicans,C.krusei	C.albicans, C.krusei	40,12	S,R	POSITIVE, NEGATIVE	2	30
78	45	F	Esan	Christian	Edo	Primary	Trader	Widow	No	Nil	No	Nil	Brushing	Twice	No	Nil	Nil	No	None	Nil	No	Yes	TDF/FTC/Aluvia	PI	No	Nil	Nil	255	Nil	156	Nil	Nil	Nil		Nil			1	31
79	40	F	Bini	Christian	Edo	Primary	Hairdresser	Married	No	Nil	No	Nil	Brushing	Once	No	Nil	Nil	Yes	One	Vaginal	No	Yes	C/EFV	NNRTI	No	Nil	Nil	766	Nil	24	Nil	Nil	Nil		Nil			1	36
80	52	M	Bini	Christian	Edo	Tertiary	Civil Servant	Married	No	Nil	No	Nil	Brushing	Twice	No	Nil	Nil	Yes	One	Vaginal	Yes	Yes	C/NVP	NNRTI	No	Nil	Nil	310	Nil	84	Nil	Nil	Nil		Nil			1	34
81	62	M	Ibo	Christian	Edo	Primary	Technician	Widow	No	Nil	No	Nil	Brushing	Twice	No	Nil	Nil	No	None	Nil	No	Yes	C/EFV	NNRTI	No	Nil	Nil	278	Nil	24	Nil	Nil	Nil		Nil			1	36
82	52	F	Other	Christian	Edo	Tertiary	Teacher	Widow	No	Nil	No	Nil	Brushing	Once	No	Nil	Nil	No	None	Nil	No	Yes	C/Aluvia	PI	Yes	2wks	Nil	379	Nil	132	HTN	Nil	C.albicans	C.albicans	11	R	POSITIVE	2	30
83	50	F	Other	Christian	Edo	Tertiary	Civil Servant	Widow	No	Nil	No	Nil	Brushing	Twice	No	Nil	Nil	No	None	Nil	No	Yes	C/NVP	NNRTI	No	Nil	Nil	646	Nil	84	Nil	Nil	Nil		Nil			1	32
84	32	F	Bini	Christian	Edo	Primary	Hairdresser	Married	No	Nil	Yes	Moderate	Brushing	Once	No	Nil	Nil	Yes	Two	Vaginal	No	No	Nil	Nil	Yes	1wk	Yes	150	Nil	4	Nil	Yes	C.albicans	C.albicans	6	R	POSITIVE	2	35
85	43	F	Other	Christian	Delta	None	Messenger	Married	No	Nil	No	Nil	Brushing	Once	No	Nil	Nil	Yes	One	Vaginal	Yes	Yes	TDF/FTC/Aluvia	PI	No	Nil	Nil	253	Nil	36	Nil	Nil	Nil		Nil			1	56
86	25	F	Bini	Christian	Delta	Secondary	Hairdresser	Single	No	Nil	No	Nil	Brushing	Twice	No	Nil	Nil	Yes	One	Vaginal	Yes	No	Nil	Nil	No	Nil	Nil	584	Nil	36	Nil	Nil	Nil		Nil			1	35
87	50	F	Other	Christian	Edo	Secondary	Trader	Widow	No	Nil	No	Nil	Brushing	Twice	No	Nil	Nil	No	None	Nil	No	Yes	C/EFV	NNRTI	No	Nil	Nil	318	Nil	84	Nil	Nil	Nil		Nil			1	35
88	35	F	Ibo	Christian	Delta	Primary	Trader	Separate	No	Nil	No	Nil	Brushing	Once	No	Nil	Nil	No	None	Nil	No	Yes	C/NVP	NNRTI	No	Nil	Nil	1523	Nil	72	Nil	Nil	C.albicans	C.albicans	30	S	POSITIVE	2	56
89	32	F	Other	Christian	Delta	Primary	Businesswoman	Married	No	Nil	No	Nil	Brushing	Twice	No	Nil	Nil	Yes	One	Vaginal	Yes	Yes	C/NVP	NNRTI	No	Nil	Nil	403	Nil	36	Nil	Nil	Nil		Nil			1	35
90	50	F	Ibo	Christian	Delta	Primary	Trader	Widow	No	Nil	No	Nil	Brushing	Once	No	Nil	Nil	No	None	Nil	No	Yes	C/NVP	NNRTI	No	Nil	Nil	840	Nil	84	Nil	Nil	Nil		Nil			1	32
91	57	M	Esan	Christian	Edo	Secondary	Builder	Married	No	Nil	No	Nil	Brushing	Twice	No	Nil	Nil	No	None	Nil	No	Yes	C/NVP	NNRTI	No	Nil	Nil	250	Nil	48	Nil	Nil	Nil		Nil			1	30
92	35	M	Other	Christian	Delta	Secondary	Engineer	Married	No	Nil	No	Nil	Brushing	Thrice	No	Nil	Nil	Yes	One	Vaginal	Yes	Yes	C/NVP	NNRTI	No	Nil	Nil	328	Nil	60	Nil	Nil	Nil		Nil			1	36
93	40	F	Bini	Christian	Edo	Secondary	Trader	Married	No	Nil	No	Nil	Brushing	Once	No	Nil	Nil	Yes	One	Vaginal	No	Yes	TDF/FTC/Aluvia	PI	No	Nil	Nil	847	Nil	24	Nil	Nil	Nil		Nil			1	34
94	45	M	Ibo	Christian	Anambra	Primary	Welder	Widow	No	Nil	Yes	Moderate	Brushing	Once	No	Nil	Nil	No	None	Nil	No	Yes	3TC/ABC/NEV	NNRTI	No	Nil	Yes	295	Nil	12	Nil	Nil	Nil		Nil			1	36
95	43	M	Other	Christian	Edo	Primary	Driver	Married	No	Nil	No	Nil	Brushing	Twice	No	Nil	Nil	Yes	One	Vaginal	Yes	Yes	C/NVP	NNRTI	No	Nil	Nil	139	Nil	36	Nil	Nil	Nil		Nil			1	31
96	35	M	Bini	Christian	Edo	Primary	Tailor	Married	No	Nil	Yes	Heavy	Brushing	Once	No	Nil	Nil	Yes	One	Vaginal	Yes	Yes	TDF/FTC/Aluvia	PI	No	Nil	Nil	295	Nil	36	Nil	Nil	Nil		Nil			1	30
97	34	F	Other	Christian	Delta	Tertiary	Manager	Married	No	Nil	No	Nil	Brushing	Twice	No	Nil	Nil	Yes	One	Vaginal	No	Yes	C/NVP	NNRTI	No	Nil	Nil	566	Nil	84	Nil	Nil	Nil		Nil			1	40
98	40	M	Bini	Christian	Edo	Secondary	Carpenter	Married	No	Nil	Yes	Moderate	Brushing	Twice	No	Nil	Nil	No	None	Nil	No	Yes	TDF/FTC/Aluvia	PI	No	Nil	Nil	643	Nil	96	Nil	Nil	C.albicans	C.albicans	40	S	POSITIVE	2	35
99	50	F	Bini	Christian	Edo	None	Retired	Widow	No	Nil	No	Nil	Brushing	Once	No	Nil	Nil	No	None	Nil	No	Yes	TDF/FTC/NVP	NNRTI	No	Nil	Nil	400	Nil	60	Nil	Nil	C.albicans	C.albicans	25	S	POSITIVE	2	35
100	30	F	Afemai	Christian	Edo	Primary	Cleaner	Single	No	Nil	No	Nil	Brushing	Once	No	Nil	Nil	No	None	Nil	No	Yes	C/NVP	NNRTI	No	Nil	Nil	250	Nil	84	Nil	Nil	Nil		Nil			1	38
101	42	F	Other	Christian	Delta	Secondary	Hairdresser	Married	No	Nil	No	Nil	Brushing	Twice	No	Nil	Nil	Yes	One	Vaginal	Yes	Yes	TDF/FTC/Aluvia	PI	No	Nil	Nil	526	Nil	84	Nil	Nil	C.albicans	C.albicans	31	S	POSITIVE	2	34
102	54	F	Ibo	Christian	Edo	Primary	Trader	Married	No	Nil	No	Nil	Brushing	Twice	No	Nil	Nil	Yes	One	Vaginal	No	Yes	C/EFV	NNRTI	No	Nil	Nil	645	Nil	60	Nil	Nil	Nil		Nil			1	37
103	35	F	Esan	Christian	Delta	Primary	Businesswoman	Separate	No	Nil	No	Nil	Brushing	Once	No	Nil	Nil	No	None	Nil	No	Yes	C/NVP	NNRTI	No	Nil	Nil	700	Nil	108	Nil	Nil	Nil		Nil			1	51
104	57	F	Bini	Christian	Edo	None	Trader	Married	No	Nil	No	Nil	Brushing	Once	No	Nil	Nil	Yes	One	Vaginal	Yes	Yes	C/NVP	NNRTI	No	Nil	Nil	46	Nil	36	Nil	Nil	Nil		Nil			1	37
105	49	F	Other	Christian	Delta	Primary	Tailor	Widow	No	Nil	No	Nil	Brushing	Once	No	Nil	Nil	Yes	One	Vaginal	Yes	Yes	C/NVP	NNRTI	No	Nil	Nil	668	Nil	120	HTN	Nil	Nil		Nil			1	32
106	37	M	Bini	Christian	Edo	Primary	Businessman	Married	No	Nil	No	Nil	Brushing	Once	No	Nil	Nil	No	None	Nil	No	Yes	3TC/ABC/NEV	NNRTI	Yes	1 dy	Nil	144	Nil	3	Nil	Nil	C.albicans	C.albicans	30	S	POSITIVE	2	33
107	38	F	Bini	Christian	Edo	Primary	Hairdresser	Married	No	Nil	No	Nil	Brushing	Once	No	Nil	Nil	Yes	One	Vaginal	Yes	Yes	TDF/FTC/NVP	NNRTI	No	Nil	Nil	541	Nil	60	Nil	Nil	Nil		Nil			1	34
108	30	F	Bini	Christian	Edo	Secondary	Trader	Single	No	Nil	Yes	Occasional	Brushing	Once	No	Nil	Nil	Yes	One	Vaginal	Yes	No	Nil	Nil	No	Nil	Nil	378	Nil	12	Nil	Nil	Nil		Nil			1	35
109	32	M	Bini	Christian	Edo	Primary	Musician	Single	No	Nil	Yes	Moderate	Brushing	Once	No	Nil	Nil	Yes	Two	Vaginal	No	Yes	C/NVP	NNRTI	No	Nil	Nil	450	Nil	24	Nil	Nil	Nil		Nil			1	39
110	19	M	Bini	Christian	Edo	Tertiary	Student	Single	No	Nil	No	Nil	Brushing	Twice	No	Nil	Nil	No	None	Nil	No	Yes	C/NVP	NNRTI	No	Nil	Nil	176	Nil	12	Nil	Nil	Nil		Nil			1	37
111	43	F	Esan	Christian	Edo	None	Businesswoman	Widow	No	Nil	No	Nil	Brushing	Twice	No	Nil	Nil	No	None	Nil	No	Yes	TDF/FTC/NVP	NNRTI	No	Nil	Nil	736	Nil	24	Nil	Nil	Nil		Nil			1	35
112	65	M	Bini	Christian	Edo	Primary	Farmer	Widow	No	Nil	No	Nil	Brushing	Once	No	Nil	Nil	No	None	Nil	No	Yes	C/EFV	NNRTI	No	Nil	Nil	570	Nil	96	Nil	Nil	Nil		Nil			1	33
113	41	M	Bini	Christian	Edo	Secondary	Carpenter	Married	No	Nil	No	Nil	Brushing	Twice	No	Nil	Nil	No	None	Nil	No	Yes	C/NVP	NNRTI	No	Nil	Nil	660	Nil	144	Nil	Nil	Nil		Nil			1	29
114	27	F	Esan	Christian	Delta	Primary	Tailor	Single	No	Nil	No	Nil	Brushing	Twice	No	Nil	Nil	No	None	Nil	No	Yes	3TC/ABC/NVP	NNRTI	Yes	2wks	Yes	54	Nil	4	Nil	Nil	C.albicans	C.albicans	36	S	POSITIVE	2	31
115	32	F	Esan	Christian	Edo	Tertiary	Businesswoman	Married	No	Nil	No	Nil	Brushing	Once	No	Nil	Nil	Yes	One	Vaginal	No	Yes	C/NVP	NNRTI	No	Nil	Yes	882	Nil	72	Nil	Nil	C.albicans	C.albicans	25	S	POSITIVE	2	35
116	26	F	Ibo	Christian	Edo	Secondary	Businesswoman	Married	No	Nil	No	Nil	Brushing	Twice	No	Nil	Nil	Yes	One	Vaginal	No	Yes	C/NVP	NNRTI	No	Nil	Nil	765	Nil	60	Nil	Nil	Nil		Nil			1	32
117	33	F	Yoruba	Christian	Edo	Secondary	Hairdresser	Widow	No	Nil	No	Nil	Brushing	Once	No	Nil	Nil	No	None	Nil	No	Yes	TDF/FTC/NVP	NNRTI	Yes	2wks	Yes	10	Nil	108	Nil	Nil	Nil		Nil			1	41
118	39	F	Other	Christian	Delta	Primary	Businesswoman	Separate	No	Nil	No	Nil	Brushing	Once	No	Nil	Nil	No	None	Nil	No	Yes	C/NVP	NNRTI	No	Nil	Nil	398	Nil	72	Nil	Nil	Nil		Nil			1	42
119	39	F	Other	Christian	Delta	Primary	Trader	Widow	No	Nil	Yes	Moderate	Brushing	Twice	No	Nil	Nil	No	None	Nil	No	Yes	C/NVP	NNRTI	No	Nil	Nil	644	Nil	60	Nil	Nil	Nil		Nil			1	41
120	40	F	Other	Christian	Delta	Tertiary	Businesswoman	Married	No	Nil	No	Nil	Brushing	Once	No	Nil	Nil	Yes	One	Vaginal	No	Yes	C/NVP	NNRTI	No	Nil	Nil	260	Nil	36	Nil	Nil	Nil		Nil			1	21
121	38	F	Other	Christian	Delta	None	Trader	Single	No	Nil	No	Nil	Brushing	Once	No	Nil	Nil	No	None	Nil	No	Yes	C/NVP	NNRTI	Yes	1wk	Yes	793	Nil	96	Nil	Nil	Nil		Nil			1	34
122	36	F	Esan	Christian	Edo	Tertiary	Businesswoman	Married	No	Nil	No	Nil	Brushing	Once	No	Nil	Nil	Yes	One	Vaginal	Yes	Yes	C/NVP	NNRTI	No	Nil	Nil	737	Nil	108	Nil	Nil	Nil		Nil			1	33
123	45	M	Ibo	Christian	Delta	SecondaryFarmer		Married	No	Nil	Yes	Occassional	Brushing	Once	No	Nil	Nil	Yes	One	Vaginal	No	Yes	C/NVP	NNRTI	No	Nil	Nil	174	Nil	120	Nil	Nil	Nil		Nil			1	40
124	54	M	Other	Christian	Edo	Tertiary	Teacher	Married	No	Nil	Yes	Moderate	Brushing	Twice	No	Nil	Nil	Yes	One	Vaginal	Yes	Yes	C/NVP	NNRTI	No	Nil	Nil	371	Nil	108	HTN	Nil	Nil		Nil			1	38
125	45	F	Other	Christian	Delta	Secondary	Teacher	Separate	No	Nil	No	Nil	Brushing, Chewing stick	Twice	No	Nil	Nil	No	None	Nil	No	Yes	TDF/FTC/Aluvia	PI	No	Nil	Nil	195	Nil	108	Nil	Nil	Nil		Nil			1	34
126	30	M	Other	Christian	Edo	Tertiary	Tailor	Single	No	Nil	Yes	Moderate	Brushing	Once	No	Nil	Nil	Yes	Two	Vaginal	No	Yes	TDF/FTC/EFV	NNRTI	No	Nil	Nil	230	Nil	10	Nil	Nil	Nil		Nil			1	34
127	30	F	Other	Christian	Edo	Tertiary	Sales Rep	Married	No	Nil	No	Nil	Brushing	Twice	No	Nil	Nil	Yes	One	Vaginal	Yes	Yes	3TC/ABC/EFV	NNRTI	No	Nil	Nil	288	Nil	12	Nil	Nil	C.albicans	C.albicans	32	S	POSITIVE	2	34
128	35	F	Other	Christian	Edo	Secondary	Trader	Married	No	Nil	No	Nil	Brushing	Twice	No	Nil	Nil	Yes	One	Vaginal	No	Yes	C/EFV	NNRTI	Yes	2wks	Yes	571	Nil	96	Nil	Nil	C.glabrata	C.parapsilosis	9	R	NEGATIVE	2	32
129	25	F	Esan	Christian	Edo	Secondary	Student	Single	No	Nil	No	Nil	Brushing	Once	No	Nil	Nil	Yes	One	Vaginal	Yes	No	Nil	Nil	No	Nil	Nil	331	Nil	1	Nil	Nil	Nil		Nil			1	37
130	30	F	Esan	Christian	Lagos	Tertiary	Student	Single	No	Nil	No	Nil	Brushing	Once	No	Nil	Nil	No	None	Nil	No	Yes	3TC/ABC/NVP	NNRTI	No	Nil	Nil	493	Nil	84	Nil	Nil	Nil		Nil			1	38
131	52	F	Bini	Christian	Edo	Primary	Trader	Married	No	Nil	No	Nil	Brushing	Once	No	Nil	Nil	No	None	Nil	No	Yes	C/NVP	NNRTI	No	Nil	Nil	686	Nil	120	Nil	Nil	Nil		Nil			1	35
132	38	F	Other	Christian	Edo	Tertiary	Businesswoman	Separate	No	Nil	No	Nil	Brushing	Once	No	Nil	Nil	No	None	Nil	No	Yes	TDF/FTC/EFV	NNRTI	No	Nil	Nil	112	Nil	24	TB	Nil	C.albicans	C.albicans	30	S	POSITIVE	2	35
133	42	F	Ibo	Christian	Edo	Tertiary	Businesswoman	Married	No	Nil	No	Nil	Brushing	Once	No	Nil	Nil	Yes	One	Vaginal	No	Yes	TDF/FTC/NVP	NNRTI	No	Nil	Nil	345	Nil	96	Nil	Nil	Nil		Nil			1	40
134	39	F	Bini	Christian	Edo	Secondary	Caterer	Separate	No	Nil	No	Nil	Brushing	Twice	No	Nil	Nil	No	None	Nil	No	Yes	TDF/FTC/EFV	NNRTI	Yes	2wks	Yes	132	Nil	48	Haemorrhoids	Yes	C.albicans	C.albicans	33	S	POSITIVE	2	30
135	36	F	Ibo	Christian	Edo	Tertiary	Cashier	Married	No	Nil	No	Nil	Brushing	Once	No	Nil	Nil	Yes	One	Vaginal	No	Yes	C/NVP	NNRTI	No	Nil	Nil	119	Nil	72	Nil	Nil	Nil		Nil			1	31
136	33	F	Bini	Christian	Edo	Secondary	Cleaner	Married	No	Nil	No	Nil	Brushing, Chewing stick	Twice	No	Nil	Nil	Yes	One	Vaginal	Yes	Yes	C/NVP	NNRTI	No	Nil	Nil	973	Nil	72	Nil	Nil	Nil		Nil			1	36
137	35	F	Esan	Christian	Edo	Primary	Tailor	Married	No	Nil	No	Nil	Brushing	Once	No	Nil	Nil	No	None	Nil	No	Yes	C/NVP	NNRTI	No	Nil	Nil	338	Nil	72	Nil	Nil	Nil		Nil			1	34
138	43	M	Esan	Christian	Edo	Tertiary	Businessman	Married	No	Nil	No	Nil	Brushing	Once	No	Nil	Nil	Yes	One	Vaginal	No	Yes	C/NVP	NNRTI	No	Nil	Nil	596	Nil	84	Nil	Nil	Nil		Nil			1	36
139	49	F	Esan	Christian	Lagos	Secondary	Businesswoman	Married	No	Nil	No	Nil	Brushing	Twice	No	Nil	Nil	Yes	One	Vaginal	Yes	Yes	C/NVP	NNRTI	No	Nil	Nil	779	Nil	120	Nil	Nil	Nil		Nil			1	30
140	38	M	Other	Christian	Edo	Secondary	Construction worker	Married	No	Nil	No	Nil	Brushing	Once	No	Nil	Nil	No	None	Nil	No	Yes	TDF/3TC/EFV	NNRTI	No	Nil	Nil	208	Nil	6	Kaposi sarcoma	Nil	C.albicans	C.albicans	31	S	POSITIVE	2	32
141	45	F	Bini	Christian	Edo	Secondary	Businesswoman	Widow	No	Nil	No	Nil	Brushing	Twice	No	Nil	Nil	No	None	Nil	No	Yes	TDF/FTC/Atazanavir	PI	No	Nil	Nil	58	Nil	96	Nil	Nil	Nil		Nil			1	35
142	51	F	Bini	Christian	Edo	None	Unemployed	Separate	No	Nil	No	Nil	Brushing	Once	No	Nil	Nil	No	None	Nil	No	Yes	TDF/FTC/Aluvia	PI	Yes	2wks	Yes	483	Nil	96	Nil	Nil	C.albicans	C.albicans	12	R	POSITIVE	2	56
143	50	F	Other	Christian	Delta	Tertiary	Businesswoman	Separate	No	Nil	No	Nil	Brushing	Thrice	No	Nil	Nil	No	None	Nil	No	Yes	TDF/FTC/EFV	NNRTI	No	Nil	Nil	157	Nil	48	Nil	Nil	C.albicans	C.albicans	34	S	POSITIVE	2	35
144	29	F	Bini	Christian	Edo	Secondary	Hairdresser	Single	No	Nil	No	Nil	Brushing	Once	No	Nil	Nil	Yes	One	Vaginal	Yes	Yes	C/NVP	NNRTI	No	Nil	Nil	100	Nil	12	Nil	Nil	Nil		Nil			1	34
145	38	F	Esan	Christian	Delta	Tertiary	Teacher	Single	No	Nil	No	Nil	Brushing	Twice	No	Nil	Nil	Yes	One	Vaginal	No	Yes	TDF/FTC/EFV	NNRTI	No	Nil	Nil	211	Nil	36	Nil	Nil	Nil		Nil			1	37
146	29	F	Other	Christian	Delta	Secondary	Trader	Married	No	Nil	No	Nil	Brushing	Twice	No	Nil	Nil	Yes	One	Vaginal	No	Yes	C/NVP	NNRTI	No	Nil	Nil	660	Nil	108	Nil	Nil	C.glabrata	C.parapsilosis	20	S	NEGATIVE	2	51
147	41	F	Ibo	Christian	Delta	Primary	Tailor	Widow	No	Nil	No	Nil	Brushing	Twice	No	Nil	Nil	No	None	Nil	No	Yes	C/NVP	NNRTI	No	Nil	Nil	799	Nil	108	Nil	Nil	Nil		Nil			1	37
148	25	F	Bini	Christian	Edo	Primary	Hairdresser	Single	No	Nil	No	Nil	Brushing	Twice	No	Nil	Nil	No	None	Nil	No	Yes	C/NVP	NNRTI	No	Nil	Nil	157	Nil	4	Nil	Nil	Nil		Nil			1	32
149	43	F	Ibo	Christian	Edo	Tertiary	Businesswoman	Married	No	Nil	No	Nil	Brushing	Once	No	Nil	Nil	Yes	One	Vaginal	No	Yes	3TC/ABC/NVP	NNRTI	No	Nil	Nil	174	Nil	12	Nil	Nil	Nil		Nil			1	33
150	46	F	Ibo	Christian	Delta	Secondary	Trader	Separate	No	Nil	No	Nil	Brushing	Once	No	Nil	Nil	No	None	Nil	No	Yes	C/NVP	NNRTI	No	Nil	Nil	604	Nil	120	Nil	Nil	Nil		Nil			1	34
151	46	F	Other	Christian	Delta	Tertiary	Teacher	Married	No	Nil	No	Nil	Brushing	Twice	No	Nil	Nil	Yes	One	Vaginal	No	Yes	TDF/FTC/NVP	NNRTI	No	Nil	Nil	321	Nil	48	Nil	Nil	Nil		Nil			1	35
152	37	F	Bini	Christian	Edo	Tertiary	Businesswoman	Married	No	Nil	No	Nil	Brushing	Twice	No	Nil	Nil	Yes	One	Vaginal	No	Yes	C/NVP	NNRTI	No	Nil	Yes	1236	Nil	108	Nil	Nil	Nil		Nil			1	39
153	53	F	Esan	Christian	Edo	Primary	Businesswoman	Single	No	Nil	No	Nil	Brushing	Twice	No	Nil	Nil	No	None	Nil	No	Yes	C/NVP	NNRTI	Yes	1wk	Nil	603	Nil	72	HTN	Nil	Nil		Nil			1	37
154	53	F	Esan	Christian	Edo	Primary	Farmer	Widow	No	Nil	No	Nil	Brushing	Once	No	Nil	Nil	No	None	Nil	No	Yes	C/NVP	NNRTI	No	Nil	Nil	1013	Nil	60	Nil	Nil	Nil		Nil			1	35
155	39	F	Ibo	Christian	Edo	Tertiary	Accountant	Married	No	Nil	No	Nil	Brushing	Once	No	Nil	Nil	Yes	One	Vaginal	No	Yes	C/NVP	NNRTI	Yes	1wk	Yes	218	Nil	12	Nil	Nil	C.tropicalis	C.famata	23	S	NEGATIVE	2	33
156	50	M	Other	Christian	Edo	Secondary	Gambler	Married	No	Nil	No	Nil	Brushing	Once	No	Nil	Nil	Yes	One	Vaginal	Yes	Yes	C/NVP	NNRTI	No	Nil	Nil	346	Nil	48	Nil	Nil	Nil		Nil			1	29
157	27	F	Bini	Christian	Edo	Primary	Businesswoman	Married	No	Nil	No	Nil	Brushing	Once	No	Nil	Nil	Yes	One	Vaginal	Yes	Yes	C/NVP	NNRTI	No	Nil	Nil	503	Nil	48	Nil	Nil	Nil		Nil			1	31
158	50	F	Bini	Christian	Edo	Primary	Trader	Separate	No	Nil	No	Nil	Brushing	Once	No	Nil	Nil	No	None	Nil	No	Yes	C/EFV	NNRTI	No	Nil	Nil	411	Nil	48	Nil	Nil	Nil		Nil			1	35
159	51	F	Ibo	Christian	Delta	Secondary	Unemployed	Married	No	Nil	No	Nil	Brushing	Once	No	Nil	Nil	Yes	One	Vaginal	Yes	Yes	C/NVP	NNRTI	No	Nil	Nil	1054	Nil	156	Nil	Nil	C.albicans	C.albicans	35	S	POSITIVE	2	32
160	54	F	Bini	Christian	Edo	Secondary	Trader	Widow	No	Nil	No	Nil	Brushing	Once	No	Nil	Nil	No	None	Nil	No	Yes	C/EFV	NNRTI	No	Nil	Nil	374	Nil	36	Nil	Nil	Nil		Nil			1	41
161	31	M	Other	Christian	Delta	Primary	Businessman	Married	No	Nil	No	Nil	Brushing	Twice	No	Nil	Nil	No	None	Nil	No	Yes	C/NVP	NNRTI	No	Nil	Nil	316	Nil	60	Nil	Nil	Nil		Nil			1	42
162	38	M	Esan	Christian	Edo	Secondary	Businessman	Married	No	Nil	No	Nil	Brushing	Twice	No	Nil	Nil	Yes	One	Vaginal	Yes	Yes	C/EFV	NNRTI	No	Nil	Nil	411	Nil	84	Nil	Nil	Nil		Nil			1	41
163	43	F	Ibo	Christian	Delta	Primary	Tailor	Separate	No	Nil	No	Nil	Brushing	Twice	No	Nil	Nil	Yes	One	Vaginal	No	Yes	TDF/FTC/NVP	NNRTI	No	Nil	Nil	951	Nil	72	HTN	Nil	Nil		Nil			1	21
164	52	F	Other	Christian	Edo	Primary	Unemployed	Married	No	Nil	No	Nil	Brushing	Twice	No	Nil	Nil	No	None	Nil	No	Yes	C/EFV	NNRTI	No	Nil	Nil	175	Nil	60	HTN	Nil	Nil		Nil			1	34
165	38	F	Bini	Christian	Edo	Tertiary	Nurse	Widow	No	Nil	No	Nil	Brushing	Twice	No	Nil	Nil	No	None	Nil	No	Yes	TDF/FTC/NVP	NNRTI	No	Nil	Yes	11	48452	12	Nil	Yes	C.albicans	C.albicans	18	S-DD	POSITIVE	2	33
166	37	M	Ibo	Christian	Edo	Secondary	Policeman	Married	No	Nil	Yes	Occassional	Brushing	Twice	No	Nil	Nil	Yes	One	Vaginal	No	Yes	C/EFV	NNRTI	No	Nil	Nil	250	Nil	12	Nil	Nil	Nil		Nil			1	40
167	36	F	Bini	Christian	Edo	Secondary	Tailor	Married	No	Nil	No	Nil	Brushing	Once	No	Nil	Nil	Yes	One	Vaginal	No	Yes	C/NVP	NNRTI	No	Nil	Nil	1052	Nil	96	Nil	Nil	Nil		Nil			1	38
168	43	M	Esan	Christian	Edo	Secondary	Businessman	Single	No	Nil	No	Nil	Brushing	Twice	No	Nil	Nil	No	None	Nil	No	Yes	3TC/ABC/NVP	NNRTI	No	Nil	Nil	248	Nil	36	TB	Nil	Nil		Nil			1	34
169	38	M	Bini	Christian	Edo	Primary	Businessman	Widow	No	Nil	No	Nil	Brushing	Twice	No	Nil	Nil	Yes	One	Vaginal	Yes	Yes	C/EFV	NNRTI	No	Nil	Nil	251	Nil	60	Nil	Nil	Nil		Nil			1	34
170	38	F	Bini	Christian	Edo	Primary	Trader	Married	No	Nil	No	Nil	Brushing	Once	No	Nil	Nil	Yes	One	Vaginal	Yes	No	Nil	Nil	No	Nil	Nil	787	Nil	60	Nil	Nil	Nil		Nil			1	34
171	38	F	Other	Christian	Delta	Secondary	Hairdresser	Married	No	Nil	No	Nil	Brushing	Twice	No	Nil	Nil	Yes	One	Vaginal	No	Yes	C/NVP	NNRTI	No	Nil	Nil	448	Nil	72	Nil	Nil	Nil		Nil			1	32
172	39	F	Esan	Christian	Delta	Secondary	Businesswoman	Married	No	Nil	No	Nil	Brushing	Once	No	Nil	Nil	Yes	One	Vaginal	Yes	Yes	C/Aluvia	PI	Yes	1wk	Yes	74	99466	96	Nil	Nil	C.glabrata	C.glabrata	14	R	NEGATIVE	2	37
173	36	F	Bini	Christian	Edo	Secondary	Businesswoman	Widow	No	Nil	No	Nil	Brushing	Once	No	Nil	Nil	Yes	One	Vaginal	Yes	Yes	C/NVP	NNRTI	No	Nil	Nil	1046	Nil	120	Nil	Nil	Nil		Nil			1	38
174	46	F	Ibo	Christian	Delta	Tertiary	Businesswoman	Married	No	Nil	No	Nil	Brushing	Twice	No	Nil	Nil	Yes	One	Vaginal	No	Yes	C/NVP	NNRTI	No	Nil	Nil	375	Nil	60	Nil	Nil	Nil		Nil			1	35
175	37	F	Esan	Christian	Edo	Primary	Trader	Married	No	Nil	No	Nil	Brushing	Once	No	Nil	Nil	Yes	One	Vaginal	No	Yes	C/Aluvia	PI	Yes	2wks	Yes	602	Nil	84	Nil	Nil	Nil		Nil			1	35
176	41	F	Esan	Christian	Edo	None	Farmer	Married	No	Nil	No	Nil	Brushing	Twice	No	Nil	Nil	Yes	One	Vaginal	No	Yes	C/NVP	NNRTI	No	Nil	Nil	119	Nil	48	Nil	Nil	Nil		Nil			1	40
177	40	F	Ibo	Christian	Edo	Primary	Businesswoman	Divorced	No	Nil	No	Nil	Brushing	Twice	No	Nil	Nil	No	None	Nil	No	Yes	C/NVP	NNRTI	No	Nil	Nil	667	Nil	192	Nil	Nil	C.albicans, C.sp	C.albicans, C.parapsilosis	22, 32	S,S	POSITIVE, NEGATIVE	2	30
178	41	F	Yoruba	Christian	Edo	Secondary	Tailor	Married	No	Nil	No	Nil	Brushing	Twice	No	Nil	Nil	Yes	One	Vaginal	No	Yes	TDF/FTC/Aluvia	PI	No	Nil	Nil	550	Nil	216	Nil	Nil	Nil		Nil			1	31
179	37	F	Ibo	Christian	Edo	Secondary	Caterer	Married	No	Nil	No	Nil	Brushing	Once	No	Nil	Nil	No	None	Nil	No	Yes	TDF/FTC/NVP	NNRTI	No	Nil	Nil	519	Nil	60	Nil	Nil	Nil		Nil			1	36
180	34	F	Bini	Christian	Edo	Secondary	Businesswoman	Separate	No	Nil	No	Nil	Brushing	Once	No	Nil	Nil	Yes	One	Vaginal	Yes	Yes	TDF/FTC/Aluvia	PI	No	Nil	Nil	160	Nil	84	Nil	Nil	C.albicans	C.albicans	32	S	POSITIVE	2	34
181	50	M	Bini	Christian	Edo	Secondary	Farmer	Married	No	Nil	No	Nil	Chewing Stick	Twice	No	Nil	Nil	Yes	One	Vaginal	Yes	Yes	C/NVP	NNRTI	No	Nil	Nil	206	Nil	5	HTN	Nil	Nil		Nil			1	36
182	40	F	Esan	Christian	Edo	Secondary	Trader	Separate	No	Nil	No	Nil	Brushing	Once	No	Nil	Nil	No	None	Nil	No	Yes	C/NVP	NNRTI	No	Nil	Nil	267	Nil	1	Nil	Nil	Nil		Nil			1	30
183	54	M	Other	Christian	Edo	Secondary	Technician	Separate	No	Nil	No	Nil	Brushing	Twice	No	Nil	Nil	No	None	Nil	No	Yes	C/NVP	NNRTI	No	Nil	Nil	300	Nil	24	Nil	Nil	Nil		Nil			1	32
184	31	F	Other	Christian	Edo	Tertiary	Teacher	Married	No	Nil	No	Nil	Brushing	Once	No	Nil	Nil	Yes	One	Vaginal	Yes	Yes	C/NVP	NNRTI	No	Nil	Nil	320	Nil	60	Nil	Nil	Nil		Nil			1	35
185	34	F	Ibo	Christian	Delta	Secondary	Tailor	Married	No	Nil	No	Nil	Brushing	Once	No	Nil	Nil	Yes	One	Vaginal	No	Yes	C/Aluvia	PI	No	Nil	Nil	65	60833	96	Nil	Nil	C.albicans	C.albicans	33	S	POSITIVE	2	56
186	45	F	Bini	Christian	Edo	None	Trader	Married	No	Nil	No	Nil	Brushing	Once	No	Nil	Nil	Yes	One	Vaginal	No	No	Nil	Nil	No	Nil	Nil	364	Nil	3	Herpes	Nil	Nil		Nil			1	35
187	41	F	Other	Christian	Edo	Tertiary	Teacher	Married	No	Nil	No	Nil	Brushing	Once	No	Nil	Nil	Yes	One	Vaginal	No	Yes	C/NVP	NNRTI	No	Nil	Nil	476	Nil	108	Nil	Nil	Nil		Nil			1	35
188	57	F	Bini	Christian	Edo	Primary	Trader	Single	No	Nil	No	Nil	Brushing	Once	No	Nil	Nil	Yes	One	Vaginal	No	Yes	C/NVP	NNRTI	No	Nil	Nil	422	Nil	60	Nil	Nil	Nil		Nil			1	56
189	50	F	Bini	Christian	Edo	Primary	Trader	Widow	No	Nil	No	Nil	Brushing	Once	No	Nil	Nil	No	None	Nil	No	Yes	C/NVP	NNRTI	No	Nil	Nil	760	Nil	72	Nil	Nil	Nil		Nil			1	35
190	31	F	Bini	Christian	Edo	Tertiary	Teacher	Married	No	Nil	No	Nil	Brushing	Once	No	Nil	Nil	Yes	One	Vaginal	No	Yes	C/NVP	NNRTI	No	Nil	Nil	796	Nil	72	Nil	Nil	Nil		Nil			1	32
191	28	F	Ibo	Christian	Edo	Secondary	Trader	Married	No	Nil	No	Nil	Brushing	Twice	No	Nil	Nil	Yes	One	Vaginal	Yes	Yes	C/NVP	NNRTI	Yes	2wks	Yes	936	Nil	48	Nil	Nil	C.glabrata	C.glabrata	13	R	NEGATIVE	2	30
192	54	F	Bini	Christian	Edo	Primary	Trader	Widow	No	Nil	No	Nil	Brushing	Once	No	Nil	Nil	No	None	Nil	No	Yes	C/EFV	NNRTI	No	Nil	Nil	347	Nil	24	Nil	Nil	Nil		Nil			1	36
193	48	M	Other	Islam	Edo	Secondary	Native Doctor	Married	No	Nil	No	Nil	Brushing	Thrice	No	Nil	Nil	Yes	One	Vaginal	Yes	Yes	C/NVP	NNRTI	No	Nil	Nil	209	Nil	3	Nil	Nil	C.albicans	C.albicans	9	R	POSITIVE	2	34
194	51	F	Ibo	Christian	Edo	Primary	Trader	Widow	No	Nil	No	Nil	Brushing	Once	No	Nil	Nil	No	None	Nil	No	Yes	TDF/FTC/NVP	NNRTI	No	Nil	Nil	227	Nil	24	HTN	Nil	Nil		Nil			1	36
195	35	F	Bini	Christian	Edo	Primary	Trader	Married	No	Nil	No	Nil	Brushing	Twice	No	Nil	Nil	Yes	One	Vaginal	Yes	Yes	3TC/ABC/NVP	NNRTI	No	Nil	Nil	322	Nil	8	Nil	Nil	C.albicans	C.albicans	36	S	POSITIVE	2	31
196	39	F	Esan	Christian	Edo	Secondary	Tailor	Widow	No	Nil	No	Nil	Brushing	Twice	No	Nil	Nil	No	None	Nil	No	Yes	C/EFV	NNRTI	No	Nil	Nil	586	Nil	108	Nil	Nil	Nil		Nil			1	30
197	35	F	Ibo	Christian	Edo	None	Trader	Married	No	Nil	No	Nil	Brushing	Once	No	Nil	Nil	Yes	One	Vaginal	No	Yes	C/NVP	NNRTI	Yes	1wk	Yes	17	Nil	36	Nil	Yes	C.albicans	C.albicans	6	R	POSITIVE	2	40
198	37	M	Bini	Christian	Edo	Secondary	Artist	Single	No	Nil	No	Nil	Brushing	Once	No	Nil	Nil	No	None	Nil	No	Yes	TDF/FTC/NVP	NNRTI	Yes	2wks	Yes	24	Nil	24	Nil	Nil	C.albicans	C.albicans	6	R	POSITIVE	2	35
199	32	F	Other	Christian	Edo	Secondary	Tailor	Married	No	Nil	No	Nil	Brushing	Twice	No	Nil	Nil	Yes	One	Vaginal	No	Yes	C/NVP	NNRTI	No	Nil	Nil	281	Nil	1	Nil	Nil	Nil		Nil			1	35
200	43	M	Bini	Christian	Edo	Secondary	Driver	Married	No	Nil	No	Nil	Brushing	Twice	No	Nil	Nil	Yes	One	Vaginal	Yes	Yes	C/NVP	NNRTI	No	Nil	Nil	525	Nil	60	Nil	Nil	Nil		Nil			1	38
201	53	F	Bini	Christian	Edo	Primary	Trader	Separate	No	Nil	No	Nil	Brushing	Once	No	Nil	Nil	No	None	Nil	No	Yes	C/EFV	NNRTI	No	Nil	Nil	389	Nil	48	HTN	Nil	Nil		Nil			1	34
202	35	F	Other	Christian	Rivers	Tertiary	Businesswoman	Married	No	Nil	No	Nil	Brushing	Twice	No	Nil	Nil	Yes	One	Vaginal	Yes	Yes	TDF/FTC/Aluvia	PI	No	Nil	Nil	585	Nil	108	Nil	Nil	Nil		Nil			1	37
203	34	F	Esan	Christian	Rivers	Secondary	Tailor	Married	No	Nil	No	Nil	Brushing	Once	No	Nil	Nil	Yes	One	Vaginal	No	Yes	C/NVP	NNRTI	No	Nil	Nil	610	Nil	72	Nil	Nil	Nil		Nil			1	51
204	25	F	Esan	Christian	Edo	Tertiary	Unemployed	Married	No	Nil	No	Nil	Brushing	Twice	No	Nil	Nil	Yes	One	Vaginal	No	Yes	C/NVP	NNRTI	No	Nil	Nil	835	Nil	72	Nil	Nil	Nil		Nil			1	37
205	35	M	Other	Christian	Edo	Primary	Driver	Separate	No	Nil	No	Nil	Brushing	Twice	No	Nil	Nil	No	None	Nil	No	Yes	C/EFV	NNRTI	No	Nil	Nil	337	Nil	48	Nil	Nil	Nil		Nil			1	32
206	58	M	Bini	Christian	Edo	Tertiary	Retired	Married	No	Nil	No	Nil	Brushing	Once	No	Nil	Nil	Yes	One	Vaginal	Yes	Yes	C/NVP	NNRTI	No	Nil	Nil	543	Nil	60	HTN	Nil	Nil		Nil			1	33
207	57	F	Esan	Christian	Edo	None	Farmer	Separate	No	Nil	No	Nil	Brushing	Twice	No	Nil	Nil	No	None	Nil	No	Yes	C/NVP	NNRTI	No	Nil	Nil	688	Nil	108	Nil	Nil	Nil		Nil			1	34
208	52	F	Bini	Christian	Edo	Tertiary	Teacher	Widow	No	Nil	No	Nil	Brushing	Once	No	Nil	Nil	No	None	Nil	No	Yes	3TC/ABC/NVP	NNRTI	Yes	2wks	Yes	20	Nil	6	Nil	Nil	Nil		Nil			1	35
209	53	F	Esan	Christian	Edo	Tertiary	Civil Servant	Widow	No	Nil	No	Nil	Brushing	Once	No	Nil	Nil	No	None	Nil	No	Yes	C/NVP	NNRTI	No	Nil	Nil	324	Nil	60	HTN	Nil	Nil		Nil			1	39
210	25	F	Other	Christian	Edo	Secondary	Tailor	Married	No	Nil	No	Nil	Brushing	Twice	No	Nil	Nil	Yes	One	Vaginal	Yes	No	Nil	Nil	No	Nil	Nil	454	Nil	24	Nil	Nil	Nil		Nil			1	37
211	32	M	Bini	Christian	Edo	Tertiary	Civil Servant	Single	No	Nil	Yes	Occassional	Brushing	Once	No	Nil	Nil	Yes	Two	Vaginal	Yes	No	Nil	Nil	No	Nil	Nil	602	Nil	24	Nil	Nil	Nil		Nil			1	35
212	40	M	Esan	Christian	Edo	Primary	Farmer	Married	No	Nil	No	Nil	Brushing	Once	No	Nil	Nil	No	None	Nil	No	Yes	3TC/ABC/NVP	NNRTI	No	Nil	Nil	180	Nil	8	Nil	Nil	C.albicans	C.albicans	33	S	POSITIVE	2	33
213	42	F	Other	Christian	Edo	Tertiary	Businesswoman	Separate	No	Nil	No	Nil	Brushing	Twice	No	Nil	Nil	No	None	Nil	No	Yes	C/NVP	NNRTI	No	Nil	Nil	889	Nil	168	Nil	Nil	Nil		Nil			1	29
214	51	F	Ibo	Christian	Edo	Secondary	Businesswoman	Separate	No	Nil	No	Nil	Brushing	Once	No	Nil	Nil	No	None	Nil	No	Yes	C/Aluvia	PI	No	Nil	Yes	510	Nil	72	Nil	Nil	Nil		Nil			1	31
215	59	F	Other	Christian	Edo	Tertiary	Retired	Widow	No	Nil	No	Nil	Brushing	Once	No	Nil	Nil	No	None	Nil	No	Yes	C/NVP	NNRTI	No	Nil	Yes	154	Nil	36	HTN	Nil	Nil		Nil			1	35
216	27	F	Other	Christian	Edo	Secondary	Hairdresser	Married	No	Nil	No	Nil	Brushing	Once	No	Nil	Nil	Yes	One	Vaginal	No	Yes	C/NVP	NNRTI	No	Nil	Nil	707	Nil	24	Nil	Nil	Nil		Nil			1	32
217	33	F	Other	Christian	Edo	None	Tailor	Widow	No	Nil	No	Nil	Brushing	Once	No	Nil	Nil	No	None	Nil	No	Yes	C/NVP	NNRTI	No	Nil	Nil	600	Nil	36	Nil	Nil	Nil		Nil			1	41
218	49	M	Other	Christian	Edo	Secondary	Driver	Married	No	Nil	No	Nil	Brushing	Once	No	Nil	Nil	Yes	One	Vaginal	No	Yes	C/NVP	NNRTI	No	Nil	Nil	415	Nil	3	Nil	Nil	Nil		Nil			1	42
219	61	F	Yoruba	Islam	Edo	Primary	Food vendor	Widow	No	Nil	No	Nil	Brushing	Thrice	No	Nil	Nil	No	None	Nil	No	Yes	C/NVP	NNRTI	No	Nil	Nil	104	Nil	1	Nil	Nil	Nil		Nil			1	41
220	35	F	Other	Christian	Delta	Tertiary	Civil Servant	Single	No	Nil	No	Nil	Brushing	Twice	No	Nil	Nil	No	None	Nil	No	Yes	TDF/FTC/Aluvia	PI	No	Nil	Nil	540	Nil	48	Nil	Nil	C.albicans	C.albicans	34	S	POSITIVE	2	21
221	51	M	Esan	Christian	Edo	Primary	Farmer	Married	No	Nil	No	Nil	Brushing	Twice	No	Nil	Nil	No	None	Nil	No	Yes	TDF/FTC/EFV	NNRTI	Yes	2wks	Yes	253	Nil	84	Nil	Nil	Nil		Nil			1	34
222	34	F	Ibo	Christian	Edo	Primary	Tailor	Married	No	Nil	No	Nil	Brushing	Once	No	Nil	Nil	No	None	Nil	No	Yes	3TC/ABC/EFV	NNRTI	Yes	2wks	Yes	83	Nil	72	TB	Yes	C.albicans	C.albicans	30	S	POSITIVE	2	33
223	54	F	Other	Islam	Edo	Tertiary	Teacher	Married	No	Nil	No	Nil	Brushing	Twice	No	Nil	Nil	Yes	One	Vaginal	Yes	Yes	C/NVP	NNRTI	No	Nil	Nil	104	Nil	72	HTN	Nil	Nil		Nil			1	40
224	45	F	Bini	Christian	Osun	Tertiary	Teacher	Married	No	Nil	No	Nil	Brushing	Once	No	Nil	Nil	Yes	One	Vaginal	Yes	No	Nil	Nil	No	Nil	Nil	333	Nil	24	Nil	Nil	Nil		Nil			1	38
225	42	M	Bini	Christian	Edo	Secondary	Businessman	Separate	No	Nil	No	Nil	Brushing	Once	No	Nil	Nil	No	None	Nil	No	Yes	TDF/FTC/Aluvia	PI	No	Nil	Nil	314	Nil	48	Nil	Nil	Nil		Nil			1	34
226	28	F	Other	Christian	Edo	Primary	Businesswoman	Widow	No	Nil	No	Nil	Brushing	Once	No	Nil	Nil	No	None	Nil	No	Yes	C/NVP	NNRTI	No	Nil	Nil	349	Nil	4	Nil	Nil	Nil		Nil			1	34
227	52	F	Other	Christian	Edo	Primary	Trader	Married	No	Nil	No	Nil	Brushing	Twice	No	Nil	Nil	No	None	Nil	No	Yes	C/NVP	NNRTI	No	Nil	Nil	472	Nil	120	Nil	Nil	Nil		Nil			1	34
228	44	F	Bini	Christian	Edo	Primary	Trader	Married	No	Nil	No	Nil	Brushing	Once	No	Nil	Nil	Yes	One	Vaginal	No	Yes	TDF/FTC/EFV	NNRTI	No	Nil	Nil	403	Nil	48	Nil	Nil	Nil		Nil			1	32
229	51	F	Bini	Christian	Edo	Tertiary	Teacher	Widow	No	Nil	No	Nil	Brushing	Once	No	Nil	Nil	No	None	Nil	No	Yes	C/NVP	NNRTI	No	Nil	Nil	498	Nil	84	Nil	Nil	Nil		Nil			1	37
230	67	F	Bini	Christian	Edo	None	Unemployed	Widow	No	Nil	No	Nil	Brushing	Twice	No	Nil	Nil	No	None	Nil	No	Yes	C/NVP	NNRTI	No	Nil	Nil	344	Nil	72	HTN	Nil	Nil		Nil			1	38
231	42	F	Other	Islam	Edo	Primary	Farmer	Married	No	Nil	No	Nil	Brushing	Once	No	Nil	Nil	No	None	Nil	No	Yes	C/Aluvia	PI	No	Nil	Nil	505	Nil	240	Nil	Nil	Nil		Nil			1	35
232	23	M	Ibo	Christian	Edo	Tertiary	Student	Single	No	Nil	No	Nil	Brushing	Once	No	Nil	Nil	No	None	Nil	No	Yes	TDF/FTC/Aluvia	PI	No	Nil	Nil	1205	Nil	192	Nil	Nil	Nil		Nil			1	35
233	42	F	Bini	Christian	Edo	Secondary	Businesswoman	Separate	No	Nil	No	Nil	Brushing	Once	No	Nil	Nil	No	None	Nil	No	Yes	C/NVP	NNRTI	No	Nil	Nil	209	Nil	84	Nil	Nil	C.albicans	C.albicans	33	S	POSITIVE	2	40
234	48	M	Other	Christian	Lagos	Secondary	Businessman	Single	No	Nil	No	Nil	Brushing	Once	No	Nil	Nil	Yes	One	Vaginal	Yes	Yes	C/NVP	NNRTI	Yes	2wks	Yes	251	Nil	36	Nil	Nil	Nil		Nil			1	30
235	55	F	Other	Christian	Delta	None	Trader	Widow	No	Nil	No	Nil	Brushing	Once	No	Nil	Nil	No	None	Nil	No	Yes	C/EFV	NNRTI	No	Nil	Nil	860	Nil	60	Nil	Nil	C.albicans	C.albicans	34	S	POSITIVE	2	31
236	28	F	Other	Christian	Ondo	Tertiary	Teacher	Married	No	Nil	No	Nil	Brushing	Twice	No	Nil	Nil	Yes	One	Vaginal	No	Yes	C/NVP	NNRTI	No	Nil	Nil	785	Nil	60	Nil	Nil	Nil		Nil			1	36
237	39	F	Ibo	Christian	Delta	Secondary	Trader	Married	No	Nil	No	Nil	Brushing	Once	No	Nil	Nil	Yes	One	Vaginal	Yes	Yes	C/NVP	NNRTI	No	Nil	Nil	900	Nil	96	Nil	Nil	Nil		Nil			1	34
238	38	F	Bini	Christian	Edo	Tertiary	Businesswoman	Married	No	Nil	No	Nil	Brushing	Twice	No	Nil	Nil	No	None	Nil	No	Yes	C/NVP	NNRTI	No	Nil	Nil	468	Nil	108	Nil	Nil	Nil		Nil			1	36
239	50	F	Ibo	Christian	Edo	None	Trader	Separate	No	Nil	No	Nil	Brushing	Once	No	Nil	Nil	No	None	Nil	No	Yes	C/NVP	NNRTI	No	Nil	Nil	180	Nil	12	Nil	Nil	C.albicans	C.albicans	36	S	POSITIVE	2	30
240	44	F	Other	Christian	Delta	Tertiary	Teacher	Married	No	Nil	No	Nil	Brushing	Once	No	Nil	Nil	Yes	One	Vaginal	Yes	Yes	C/NVP	NNRTI	No	Nil	Nil	552	Nil	84	Nil	Nil	Nil		Nil			1	32
241	50	F	Other	Christian	Edo	None	Farmer	Widow	No	Nil	No	Nil	Brushing	Once	No	Nil	Nil	No	None	Nil	No	Yes	TDF/FTC/Aluvia	PI	No	Nil	Nil	250	Nil	108	HTN	Nil	C.glabrata	C.glabrata	22	S	NEGATIVE	2	35
242	48	F	Bini	Christian	Edo	Primary	Trader	Widow	No	Nil	No	Nil	Brushing	Twice	No	Nil	Nil	No	None	Nil	No	Yes	C/NVP	NNRTI	No	Nil	Nil	394	Nil	96	Nil	Nil	Nil		Nil			1	56
243	42	F	Yoruba	Christian	Ondo	Secondary	Businesswoman	Widow	No	Nil	No	Nil	Brushing	Once	No	Nil	Nil	No	None	Nil	No	Yes	TDF/FTC/NVP	NNRTI	No	Nil	Nil	287	Nil	12	Nil	Nil	Nil		Nil			1	35
244	47	F	Bini	Christian	Edo	Primary	Trader	Widow	No	Nil	No	Nil	Brushing	Once	No	Nil	Nil	No	None	Nil	No	Yes	C/NVP	NNRTI	No	Nil	Nil	647	Nil	96	HTN	Nil	Nil		Nil			1	34
245	17	F	Bini	Christian	Edo	Secondary	Student	Single	No	Nil	No	Nil	Brushing	Once	No	Nil	Nil	No	None	Nil	No	Yes	C/NVP	NNRTI	No	Nil	Nil	179	Nil	12	Nil	Nil	Nil		Nil			1	37
246	42	F	Bini	Christian	Edo	Secondary	Civil Servant	Separate	No	Nil	No	Nil	Brushing	Once	No	Nil	Nil	No	None	Nil	No	No	Nil	Nil	No	Nil	Nil	237	Nil	48	Nil	Nil	Nil		Nil			1	51
247	38	F	Bini	Christian	Edo	Secondary	Trader	Married	No	Nil	No	Nil	Brushing	Twice	No	Nil	Nil	Yes	One	Vaginal	Yes	Yes	C/NVP	NNRTI	Yes	1wk	Yes	419	Nil	36	Nil	Nil	C.albicans	C.albicans	29	S	POSITIVE	2	37
248	37	M	Ibo	Christian	Edo	Secondary	Businessman	Married	No	Nil	No	Nil	Brushing	Once	No	Nil	Nil	Yes	One	Vaginal	Yes	Yes	C/NVP	NNRTI	No	Nil	Nil	845	Nil	12	Nil	Nil	Nil		Nil			1	32
249	29	F	Ibo	Christian	Delta	Tertiary	Teacher	Single	No	Nil	No	Nil	Brushing	Once	No	Nil	Nil	Yes	One	Vaginal	Yes	Yes	3TC/TDF/EFV	NNRTI	No	Nil	Nil	183	Nil	24	Nil	Nil	Nil		Nil			1	33
250	40	F	Other	Christian	Edo	Secondary	Civil Servant	Married	No	Nil	No	Nil	Brushing	Twice	No	Nil	Nil	Yes	One	Vaginal	No	No	Nil	Nil	No	Nil	Nil	239	Nil	6	Nil	Nil	Nil		Nil			1	34
251	45	F	Bini	ATR	Edo	None	Trader	Widow	No	Nil	No	Nil	Brushing	Once	No	Nil	Nil	No	None	Nil	No	No	Nil	Nil	No	Nil	Nil	60	Nil	12	Nil	Yes	C.albicans	C.albicans	37	S	POSITIVE	2	35
252	35	F	Bini	Christian	Edo	Primary	Farmer	Married	No	Nil	No	Nil	Brushing	Twice	No	Nil	Nil	Yes	One	Vaginal	Yes	Yes	C/NVP	NNRTI	No	Nil	Nil	640	Nil	72	Nil	Nil	Nil		Nil			1	39
253	32	F	Bini	Christian	Edo	Primary	Trader	Married	No	Nil	No	Nil	Brushing	Twice	No	Nil	Nil	Yes	One	Vaginal	Yes	Yes	TDF/FTC/NVP	NNRTI	No	Nil	Nil	362	Nil	60	Nil	Nil	Nil		Nil			1	37
254	28	F	Esan	Christian	Edo	Tertiary	Secretary	Single	No	Nil	No	Nil	Brushing	Twice	No	Nil	Nil	No	None	Nil	No	Yes	TDF/FTC/EFV	NNRTI	No	Nil	Nil	317	Nil	24	Nil	Nil	Nil		Nil			1	35
255	57	F	Bini	Christian	Edo	Primary	Trader	Widow	No	Nil	No	Nil	Brushing	Once	No	Nil	Nil	No	None	Nil	No	Yes	TDF/FTC/NVP	NNRTI	No	Nil	Nil	401	Nil	72	Nil	Nil	Nil		Nil			1	33
256	47	M	Bini	Christian	Edo	Tertiary	Farmer	Married	No	Nil	No	Nil	Brushing	Once	No	Nil	Nil	Yes	One	Vaginal	Yes	Yes	C/NVP	NNRTI	No	Nil	Nil	124	Nil	36	Nil	Nil	Nil		Nil			1	29
257	36	F	Other	Christian	Delta	Primary	Trader	Married	No	Nil	No	Nil	Brushing	Twice	No	Nil	Nil	Yes	One	Vaginal	No	Yes	C/NVP	NNRTI	No	Nil	Nil	713	Nil	84	Nil	Nil	Nil		Nil			1	31
258	38	F	Ibo	Christian	Edo	Primary	Trader	Widow	No	Nil	No	Nil	Brushing	Twice	No	Nil	Nil	No	None	Nil	No	Yes	C/NVP	NNRTI	Yes	2wks	Yes	128	Nil	96	Nil	Nil	C.albicans	C.albicans	33	S	POSITIVE	2	35
259	46	F	Other	Christian	Edo	Primary	Trader	Married	No	Nil	No	Nil	Brushing	Twice	No	Nil	Nil	Yes	One	Vaginal	No	Yes	3TC/ABC/EFV	NNRTI	No	Nil	Nil	753	Nil	60	Nil	Nil	C.albicans	C.albicans	37	S	POSITIVE	2	32
260	36	F	Bini	Christian	Edo	Secondary	Tailor	Married	No	Nil	No	Nil	Brushing	Twice	No	Nil	Nil	No	None	Nil	No	Yes	C/NVP	NNRTI	No	Nil	Nil	803	Nil	60	Nil	Nil	Nil		Nil			1	41
261	40	M	Ibo	Christian	Bayelsa	Secondary	Mechanic	Married	No	Nil	Yes	Moderate	Brushing	Once	No	Nil	Nil	Yes	One	Vaginal	No	Yes	TDF/FTC/Aluvia	PI	No	Nil	Yes	160	Nil	108	HTN	Nil	C.albicans	C.albicans	30	S	POSITIVE	2	42
262	32	F	Other	Christian	Edo	Tertiary	Manager	Single	No	Nil	No	Nil	Brushing	Twice	No	Nil	Nil	Yes	One	Vaginal	Yes	Yes	C/NVP	NNRTI	No	Nil	Nil	86	Nil	12	Nil	Nil	Nil		Nil			1	41
263	38	F	Bini	Christian	Edo	Primary	Hairdresser	Married	No	Nil	No	Nil	Brushing	Twice	No	Nil	Nil	Yes	One	Vaginal	No	Yes	C/NVP	NNRTI	No	Nil	Nil	437	Nil	24	Nil	Nil	Nil		Nil			1	21
264	57	F	Esan	Christian	Edo	Tertiary	Retired	Widow	No	Nil	No	Nil	Brushing	Twice	No	Nil	Nil	No	None	Nil	No	Yes	C/NVP	NNRTI	No	Nil	Nil	402	Nil	96	Nil	Nil	Nil		Nil			1	34
265	38	M	Other	Christian	Edo	Tertiary	Engineer	Married	No	Nil	No	Nil	Brushing	Once	No	Nil	Nil	Yes	One	Vaginal	No	Yes	3TC/ABC/EFV	NNRTI	No	Nil	Nil	34	Nil	12	Nil	Nil	Nil		Nil			1	33
266	47	M	Other	Christian	Edo	Tertiary	Engineer	Divorced	No	Nil	No	Nil	Brushing	Twice	No	Nil	Nil	No	None	Nil	No	Yes	3TC/ABC/NVP	NNRTI	No	Nil	Nil	88	Nil	5	Nil	Nil	Nil		Nil			1	40
267	33	F	Other	Christian	Delta	Tertiary	Teacher	Married	No	Nil	Yes	Moderate	Brushing	Once	No	Nil	Nil	Yes	One	Vaginal	Yes	Yes	C/NVP	NNRTI	No	Nil	Nil	688	Nil	96	Nil	Nil	Nil		Nil			1	38
268	46	M	Other	Christian	Edo	Secondary	Farmer	Married	No	Nil	No	Nil	Brushing	Once	No	Nil	Nil	Yes	One	Vaginal	Yes	Yes	TDF/FTC/NVP	NNRTI	No	Nil	Nil	282	Nil	60	Nil	Nil	Nil		Nil			1	34
269	48	F	Other	Christian	Delta	Primary	Tailor	Widow	No	Nil	No	Nil	Brushing	Once	No	Nil	Nil	No	None	Nil	No	Yes	C/NVP	NNRTI	No	Nil	Nil	624	Nil	84	HTN	Nil	Nil		Nil			1	34
270	50	F	Ibo	Christian	Delta	Secondary	Businesswoman	Married	No	Nil	No	Nil	Brushing	Twice	No	Nil	Nil	Yes	One	Vaginal	Yes	Yes	C/NVP	NNRTI	No	Nil	Nil	433	Nil	24	HTN	Nil	Nil		Nil			1	34
271	40	F	Esan	Christian	Edo	Tertiary	Civil Servant	Single	No	Nil	No	Nil	Brushing	Twice	No	Nil	Nil	Yes	One	Vaginal	Yes	Yes	3TC/ABC/NVP	NNRTI	No	Nil	Nil	310	Nil	60	Nil	Nil	C.albicans	C.albicans	25	S	POSITIVE	2	32
272	39	F	Ibo	Christian	Edo	Secondary	Trader	Married	No	Nil	No	Nil	Brushing	Once	No	Nil	Nil	Yes	One	Vaginal	No	Yes	C/NVP	NNRTI	No	Nil	Nil	722	Nil	48	Nil	Nil	Nil		Nil			1	37
273	32	F	Ibo	Christian	Edo	Tertiary	Receptionist	Single	No	Nil	No	Nil	Brushing	Once	No	Nil	Nil	Yes	One	Vaginal	Yes	Yes	C/NVP	NNRTI	No	Nil	Nil	618	Nil	36	Nil	Nil	Nil		Nil			1	38
274	34	F	Bini	Christian	Edo	Tertiary	Civil Servant	Married	No	Nil	No	Nil	Brushing	Twice	No	Nil	Nil	Yes	One	Vaginal	Yes	Yes	C/NVP	NNRTI	No	Nil	Nil	196	Nil	72	HTN	Nil	Nil		Nil			1	35
275	48	F	Yoruba	Christian	Ondo	Tertiary	Teacher	Widow	No	Nil	No	Nil	Brushing	Twice	No	Nil	Nil	No	None	Nil	No	Yes	C/NVP	NNRTI	No	Nil	Nil	754	Nil	96	Nil	Nil	Nil		Nil			1	35
276	45	M	Bini	Christian	Edo	Primary	Civil Servant	Married	No	Nil	No	Nil	Brushing	Once	No	Nil	Nil	Yes	One	Vaginal	No	Yes	C/NVP	NNRTI	No	Nil	Nil	89	Nil	12	Nil	Nil	Nil		Nil			1	40
277	47	F	Ibo	Christian	Edo	Secondary	Tailor	Married	No	Nil	No	Nil	Brushing	Twice	No	Nil	Nil	Yes	One	Vaginal	Yes	Yes	C/NVP	NNRTI	No	Nil	Nil	724	Nil	96	Nil	Nil	Nil		Nil			1	30
278	28	F	Ibo	Christian	Edo	Tertiary	Teacher	Married	No	Nil	No	Nil	Brushing	Once	No	Nil	Nil	Yes	One	Vaginal	No	Yes	C/NVP	NNRTI	No	Nil	Nil	307	Nil	12	Nil	Nil	Nil		Nil			1	31
279	41	F	Bini	Christian	Edo	Secondary	Businesswoman	Married	No	Nil	No	Nil	Brushing	Twice	No	Nil	Nil	Yes	One	Vaginal	No	Yes	C/NVP	NNRTI	No	Nil	Nil	861	Nil	24	Nil	Nil	Nil		Nil			1	36
280	27	F	Other	Christian	Delta	Tertiary	Teacher	Single	No	Nil	No	Nil	Brushing	Once	No	Nil	Nil	Yes	One	Vaginal	Yes	Yes	C/NVP	NNRTI	No	Nil	Yes	199	Nil	60	Nil	Nil	C.albicans	C.albicans	33	S	POSITIVE	2	34
281	44	F	Bini	Christian	Edo	Primary	Trader	Married	No	Nil	No	Nil	Brushing	Once	No	Nil	Nil	Yes	One	Vaginal	No	Yes	C/NVP	NNRTI	Yes	1wk	Nil	439	Nil	36	Nil	Nil	Nil		Nil			1	36
282	24	F	Esan	Christian	Edo	Tertiary	Nurse	Single	No	Nil	No	Nil	Brushing	Twice	No	Nil	Nil	Yes	One	Vaginal	No	Yes	C/NVP	NNRTI	Yes	2wks	Yes	636	Nil	12	Nil	Nil	Nil		Nil			1	30
283	29	F	Other	Christian	Edo	Secondary	Hairdresser	Single	No	Nil	No	Nil	Brushing	Twice	No	Nil	Nil	No	None	Nil	No	Yes	TDF/FTC/Aluvia	PI	No	Nil	Nil	405	Nil	60	Nil	Nil	Nil		Nil			1	32
284	27	M	Esan	Christian	Edo	Tertiary	Teacher	Single	No	Nil	No	Nil	Brushing	Once	No	Nil	Nil	No	None	Nil	No	No	Nil	Nil	No	Nil	Nil	105	Nil	12	Nil	Nil	Nil		Nil			1	35
285	42	F	Ibo	Christian	Edo	Tertiary	Insurance worker	Married	No	Nil	No	Nil	Brushing	Twice	No	Nil	Nil	Yes	One	Vaginal	Yes	Yes	C/NVP	NNRTI	No	Nil	Nil	400	Nil	72	HTN	Nil	Nil		Nil			1	56
286	41	F	Ibo	Christian	Delta	Tertiary	Teacher	Married	No	Nil	No	Nil	Brushing	Twice	No	Nil	Nil	Yes	One	Vaginal	No	Yes	TDF/FTC/EFV	NNRTI	No	Nil	Nil	110	Nil	84	Nil	Nil	Nil		Nil			1	35
287	46	M	Other	Christian	Edo	Secondary	Driver	Married	No	Nil	No	Nil	Brushing	Once	No	Nil	Nil	Yes	One	Vaginal	Yes	Yes	TDF/FTC/Aluvia	PI	Yes	1day	Nil	323	Nil	132	HTN	Nil	Nil		Nil			1	35
288	55	M	Bini	Christian	Edo	Tertiary	Teacher	Married	No	Nil	No	Nil	Brushing	Once	No	Nil	Nil	Yes	One	Vaginal	Yes	Yes	C/NVP	NNRTI	No	Nil	Nil	285	Nil	9	Nil	Nil	Nil		Nil			1	56
289	35	F	Other	Christian	Delta	Primary	Trader	Single	No	Nil	No	Nil	Brushing	Once	No	Nil	Nil	No	None	Nil	No	Yes	C/EFV	NNRTI	No	Nil	Nil	702	Nil	108	Nil	Nil	Nil		Nil			1	35
290	60	M	Bini	Christian	Edo	Tertiary	Retired	Married	No	Nil	No	Nil	Brushing	Once	No	Nil	Nil	Yes	One	Vaginal	Yes	Yes	C/NVP	NNRTI	No	Nil	Nil	232	Nil	60	Nil	Nil	Nil		Nil			1	32
291	53	F	Other	Christian	Edo	Tertiary	Teacher	Married	No	Nil	No	Nil	Brushing	Once	No	Nil	Nil	No	None	Nil	No	Yes	C/NVP	NNRTI	No	Nil	Nil	385	Nil	60	Nil	Nil	Nil		Nil			1	30
292	41	F	Afemai	Christian	Delta	Secondary	Trader	Married	No	Nil	No	Nil	Brushing	Twice	No	Nil	Nil	Yes	One	Vaginal	Yes	Yes	C/NVP	NNRTI	No	Nil	Nil	269	Nil	24	Nil	Nil	Nil		Nil			1	36
293	43	M	Esan	Christian	Edo	Tertiary	Unemployed	Married	No	Nil	No	Nil	Brushing	Once	No	Nil	Nil	Yes	One	Vaginal	No	Yes	C/NVP	NNRTI	No	Nil	Nil	254	Nil	36	Nil	Nil	Nil		Nil			1	34
294	46	F	Bini	Christian	Edo	Primary	Businesswoman	Married	No	Nil	No	Nil	Brushing	Twice	No	Nil	Nil	Yes	One	Vaginal	No	No	Nil	Nil	Yes	1wk	Yes	88	Nil	0.5	Nil	Nil	Nil		Nil			1	36
295	37	F	Bini	Christian	Edo	Primary	Businesswoman	Married	No	Nil	No	Nil	Brushing	Once	No	Nil	Nil	Yes	One	Vaginal	No	Yes	C/NVP	NNRTI	No	Nil	Nil	384	Nil	108	Nil	Nil	Nil		Nil			1	31
296	45	F	Bini	Christian	Edo	Primary	Trader	Married	No	Nil	No	Nil	Brushing	Once	No	Nil	Nil	Yes	One	Vaginal	No	Yes	C/NVP	NNRTI	No	Nil	Nil	616	Nil	60	Nil	Nil	Nil		Nil			1	30
297	37	M	Yoruba	Christian	Edo	Secondary	Electrician	Single	No	Nil	No	Nil	Brushing	Once	No	Nil	Nil	No	None	Nil	No	Yes	TDF/FTC/Aluvia	PI	Yes	2wks	Yes	41	68369	48	Nil	Yes	C.albicans	C.albicans	17	S-DD	POSITIVE	2	40
298	22	F	Bini	Christian	Edo	Secondary	Unemployed	Single	No	Nil	No	Nil	Brushing	Once	No	Nil	Nil	No	None	Nil	No	No	Nil	Nil	No	Nil	Nil	16	Nil	1	Nil	Yes	C.albicans	C.albicans	20	S	POSITIVE	2	35
299	41	M	Other	Christian	Edo	Secondary	Driver	Single	No	Nil	No	Nil	Brushing	Twice	No	Nil	Nil	No	None	Nil	No	Yes	C/NVP	NNRTI	No	Nil	Nil	537	Nil	96	Nil	Nil	Nil		Nil			1	35
300	48	M	Other	Christian	Delta	Tertiary	Teacher	Married	No	Nil	No	Nil	Brushing	Once	No	Nil	Nil	Yes	One	Vaginal	Yes	Yes	3TC/ABC/NVP	NNRTI	No	Nil	Nil	25	Nil	6	Nil	Nil	Nil		Nil			1	38
301	38	F	Bini	Christian	Edo	Primary	Trader	Widow	No	Nil	No	Nil	Brushing	Twice	No	Nil	Nil	No	None	Nil	No	Yes	C/NVP	NNRTI	No	Nil	Nil	802	Nil	96	Nil	Nil	Nil		Nil			1	34
302	27	M	Bini	Christian	Edo	Secondary	Mechanic	Single	No	Nil	No	Nil	Brushing	Twice	No	Nil	Nil	Yes	One	Vaginal	Yes	Yes	C/NVP	NNRTI	Yes	2wks	Yes	233	Nil	24	Nil	Nil	C.glabrata	C.parapsilosis	16	S-DD	NEGATIVE	2	37
303	33	F	Other	Christian	Delta	Primary	Unemployed	Married	No	Nil	No	Nil	Brushing	Twice	No	Nil	Nil	Yes	One	Vaginal	No	Yes	3TC/ABC/EFV	NNRTI	Yes	1wk	Yes	141	Nil	156	Nil	Nil	C.albicans	C.albicans	6	R	POSITIVE	2	51
304	62	M	Bini	Christian	Edo	Primary	Farmer	Separate	No	Nil	No	Nil	Brushing	Twice	No	Nil	Nil	No	None	Nil	No	Yes	C/NVP	NNRTI	No	Nil	Nil	403	Nil	84	Nil	Nil	Nil		Nil			1	37
305	35	F	Other	Christian	Edo	Primary	Businesswoman	Married	No	Nil	No	Nil	Brushing	Once	No	Nil	Nil	Yes	One	Vaginal	Yes	Yes	C/NVP	NNRTI	No	Nil	Nil	1269	Nil	96	Nil	Nil	Nil		Nil			1	32
306	33	F	Other	Islam	Edo	Primary	Tailor	Married	No	Nil	No	Nil	Brushing	Once	No	Nil	Nil	Yes	One	Vaginal	Yes	Yes	C/NVP	NNRTI	No	Nil	Nil	1246	Nil	96	Nil	Nil	C.krusei	C.krusei	10	R	NEGATIVE	2	33
307	42	F	Other	Christian	Delta	Secondary	Businesswoman	Separate	No	Nil	No	Nil	Brushing	Once	No	Nil	Nil	Yes	One	Vaginal	Yes	Yes	C/NVP	NNRTI	No	Nil	Nil	983	Nil	60	Nil	Nil	Nil		Nil			1	34
308	55	F	Esan	Christian	Edo	None	Farmer	Widow	No	Nil	No	Nil	Brushing	Once	No	Nil	Nil	No	None	Nil	No	Yes	3TC/ABC/NVP	NNRTI	Yes	2wks	Yes	334	Nil	12	Nil	Nil	C.albicans	C.albicans	11	R	POSITIVE	2	35
309	44	F	Other	Christian	Edo	Tertiary	Trader	Married	No	Nil	No	Nil	Brushing	Twice	No	Nil	Nil	No	None	Nil	No	Yes	C/NVP	NNRTI	No	Nil	Nil	889	Nil	72	Nil	Nil	Nil		Nil			1	39
310	51	F	Ibo	Christian	Edo	Secondary	Businesswoman	Widow	No	Nil	No	Nil	Brushing	Twice	No	Nil	Nil	No	None	Nil	No	Yes	C/NVP	NNRTI	No	Nil	Nil	32	Nil	6	Nil	Nil	Nil		Nil			1	37
311	39	F	Bini	Christian	Edo	Tertiary	Businesswoman	Married	No	Nil	No	Nil	Brushing	Once	No	Nil	Nil	No	None	Nil	No	Yes	C/NVP	NNRTI	No	Nil	Nil	389	Nil	72	Nil	Nil	Nil		Nil			1	35
312	67	M	Esan	Christian	Edo	Primary	Farmer	Separate	No	Nil	No	Nil	Brushing	Once	No	Nil	Nil	No	None	Nil	No	Yes	C/NVP	NNRTI	No	Nil	Nil	290	Nil	60	HTN	Nil	Nil		Nil			1	33
313	43	M	Ibo	Christian	Edo	Primary	Labourer	Married	No	Nil	No	Nil	Brushing	Twice	No	Nil	Nil	Yes	One	Vaginal	Yes	Yes	C/NVP	NNRTI	No	Nil	Nil	402	Nil	96	Nil	Nil	Nil		Nil			1	29
314	57	M	Bini	Christian	Edo	Tertiary	Accountant	Married	No	Nil	Yes	Occassional	Brushing	Once	No	Nil	Nil	Yes	One	Vaginal	Yes	Yes	C/NVP	NNRTI	No	Nil	Nil	1002	Nil	96	Nil	Nil	Nil		Nil			1	31
315	31	F	Other	Christian	Edo	None	Businesswoman	Married	No	Nil	No	Nil	Brushing	Twice	No	Nil	Nil	Yes	One	Vaginal	No	Yes	C/NVP	NNRTI	No	Nil	Nil	37	Nil	120	Nil	Yes	C.albicans	C.albicans	28	S	POSITIVE	2	35
316	48	M	Bini	Christian	Edo	Primary	Driver	Widow	No	Nil	No	Nil	Brushing	Once	No	Nil	Nil	Yes	One	Vaginal	Yes	Yes	C/NVP	NNRTI	No	Nil	Nil	111	Nil	36	Nil	Nil	Nil		Nil			1	32
317	38	M	Ibo	Christian	Edo	Secondary	Businessman	Married	No	Nil	Yes	Moderate	Brushing	Twice	No	Nil	Nil	Yes	One	Vaginal	Yes	Yes	C/NVP	NNRTI	No	Nil	Nil	34	Nil	120	Nil	Nil	C.albicans	C.albicans	35	S	POSITIVE	2	41
318	36	M	Bini	Christian	Edo	Secondary	Clerk	Married	No	Nil	No	Nil	Brushing	Twice	No	Nil	Nil	Yes	One	Vaginal	Yes	Yes	TDF/FTC/Aluvia	PI	No	Nil	Nil	21	Nil	60	Nil	Yes	C.albicans	C.albicans	31	S	POSITIVE	2	42
319	40	F	Bini	Christian	Edo	Primary	Trader	Married	No	Nil	No	Nil	Brushing	Twice	No	Nil	Nil	Yes	One	Vaginal	No	Yes	C/NVP	NNRTI	No	Nil	Nil	538	Nil	60	Nil	Nil	Nil		Nil			1	41
320	40	F	Bini	Christian	Edo	Tertiary	Civil Servant	Single	No	Nil	No	Nil	Brushing	Once	No	Nil	Nil	Yes	One	Vaginal	No	No	Nil	Nil	No	Nil	Nil	599	Nil	12	Nil	Nil	Nil		Nil			1	21
321	46	F	Esan	Christian	Edo	Secondary	Trader	Widow	No	Nil	No	Nil	Brushing	Once	No	Nil	Nil	No	None	Nil	No	Yes	C/NVP	NNRTI	No	Nil	Nil	728	Nil	48	Nil	Nil	C.sp	C.parapsilosis	19	S	NEGATIVE	2	34
322	32	F	Bini	Christian	Edo	Primary	Hairdresser	Married	No	Nil	No	Nil	Brushing	Once	No	Nil	Nil	Yes	One	Vaginal	No	Yes	C/NVP	NNRTI	No	Nil	Nil	464	Nil	72	Nil	Nil	C.albicans	C.albicans	35	S	POSITIVE	2	33
323	42	F	Bini	Christian	Edo	Primary	Trader	Married	No	Nil	No	Nil	Brushing	Once	No	Nil	Nil	Yes	One	Vaginal	Yes	Yes	C/NVP	NNRTI	No	Nil	Nil	749	Nil	36	Nil	Nil	Nil		Nil			1	40
324	37	F	Ibo	Christian	Delta	Secondary	Businesswoman	Married	No	Nil	No	Nil	Brushing	Once	No	Nil	Nil	Yes	One	Vaginal	No	Yes	C/NVP	NNRTI	No	Nil	Nil	273	Nil	120	Nil	Nil	Nil		Nil			1	38
325	31	F	Esan	Christian	Edo	Secondary	Trader	Married	No	Nil	No	Nil	Brushing	Once	No	Nil	Nil	Yes	One	Vaginal	Yes	Yes	C/NVP	NNRTI	No	Nil	Nil	966	Nil	48	Nil	Nil	Nil		Nil			1	34
326	35	F	Other	Christian	Delta	Primary	Trader	Widow	No	Nil	No	Nil	Brushing	Once	No	Nil	Nil	Yes	One	Vaginal	No	Yes	C/NVP	NNRTI	No	Nil	Nil	852	Nil	84	Nil	Nil	Nil		Nil			1	34
327	41	F	Ibo	Christian	Edo	Secondary	Trader	Married	No	Nil	No	Nil	Brushing	Twice	No	Nil	Nil	Yes	One	Vaginal	No	Yes	C/NVP	NNRTI	No	Nil	Nil	358	Nil	72	Nil	Nil	Nil		Nil			1	34
328	49	F	Other	Christian	Delta	Secondary	Civil Servant	Widow	No	Nil	No	Nil	Brushing	Once	No	Nil	Nil	No	None	Nil	No	Yes	C/NVP	NNRTI	No	Nil	Nil	722	Nil	84	Nil	Nil	Nil		Nil			1	32
329	43	F	Bini	Christian	Edo	Primary	Businesswoman	Married	No	Nil	Yes	Occassional	Brushing	Twice	No	Nil	Nil	No	None	Nil	No	Yes	C/NVP	NNRTI	No	Nil	Nil	421	Nil	24	HTN	Nil	C.albicans	C.albicans	40	S	POSITIVE	2	37
330	38	M	Bini	ATR	Edo	Primary	Bonesetter	Married	No	Nil	Yes	Moderate	Brushing	Twice	No	Nil	Nil	Yes	One	Vaginal	No	Yes	C/NVP	NNRTI	No	Nil	Nil	296	Nil	132	Nil	Nil	Nil		Nil			1	38
331	37	F	Bini	Christian	Edo	Primary	Trader	Married	No	Nil	No	Nil	Brushing	Twice	No	Nil	Nil	Yes	One	Vaginal	No	Yes	C/NVP	NNRTI	No	Nil	Nil	495	Nil	84	Nil	Nil	Nil		Nil			1ORO	35
332	63	F	Other	Christian	Edo	Primary	Retired	Widow	No	Nil	No	Nil	Brushing	Twice	No	Nil	Nil	No	None	Nil	No	Yes	C/Aluvia	PI	No	Nil	Nil	280	Nil	96	Nil	Nil	Nil		Nil			1	35
333	45	M	Bini	Christian	Edo	Secondary	Businessman	Married	No	Nil	No	Nil	Brushing	Once	No	Nil	Nil	Yes	One	Vaginal	Yes	Yes	C/NVP	NNRTI	Yes	1wk	Yes	496	Nil	96	HTN	Nil	C.albicans,C.glabrata	C.albicans,C.glabrata	14,8	R,R	POSITIVE, NEGATIVE	2	40
334	50	M	Esan	Christian	Edo	Tertiary	Policeman	Married	No	Nil	No	Nil	Brushing	Once	No	Nil	Nil	Yes	One	Vaginal	Yes	Yes	C/NVP	NNRTI	No	Nil	Nil	308	Nil	24	Nil	Nil	Nil		Nil			1	30
335	55	F	Ibo	Christian	Edo	Secondary	Nurse	Married	No	Nil	No	Nil	Brushing	Twice	No	Nil	Nil	Yes	One	Vaginal	Yes	Yes	C/NVP	NNRTI	No	Nil	Nil	595	Nil	60	HTN	Nil	Nil		Nil			1	31
336	53	F	Other	Christian	Delta	None	Trader	Widow	No	Nil	Yes	Occassional	Chewing Stick	Once	No	Nil	Nil	No	None	Nil	No	Yes	C/NVP	NNRTI	Yes	1wk	Nil	322	Nil	36	HTN	Nil	Nil		Nil			1	36
337	38	F	Other	Christian	Edo	Secondary	Businesswoman	Married	No	Nil	No	Nil	Brushing	Once	No	Nil	Nil	No	None	Nil	No	Yes	C/NVP	NNRTI	No	Nil	Nil	604	Nil	144	Nil	Nil	Nil		Nil			1	34
338	62	F	Other	Christian	Delta	Primary	Farmer	Married	No	Nil	No	Nil	Brushing	Twice	No	Nil	Nil	No	None	Nil	No	Yes	C/NVP	NNRTI	No	Nil	Nil	394	Nil	84	Nil	Nil	Nil		Nil			1	36
339	35	F	Bini	Christian	Edo	Primary	Businesswoman	Married	No	Nil	No	Nil	Brushing	Once	No	Nil	Nil	Yes	One	Vaginal	No	No	Nil	Nil	No	Nil	Nil	340	Nil	6	Nil	Yes	C.albicans	C.albicans	30	S	POSITIVE	2	30
340	52	F	Esan	Christian	Edo	Primary	Trader	Separate	No	Nil	No	Nil	Brushing	Once	No	Nil	Nil	No	None	Nil	No	Yes	C/NVP	NNRTI	No	Nil	Nil	1108	Nil	48	Nil	Nil	Nil		Nil			1	32
341	28	F	Ibo	Christian	Delta	Primary	Civil Servant	Single	No	Nil	No	Nil	Brushing	Once	No	Nil	Nil	No	None	Nil	No	Yes	C/NVP	NNRTI	No	Nil	Nil	509	Nil	96	Nil	Nil	Nil		Nil			1	35
342	49	M	Other	Christian	Delta	Secondary	Construction worker	Widow	No	Nil	No	Nil	Brushing	Twice	No	Nil	Nil	Yes	One	Vaginal	Yes	Yes	C/NVP	NNRTI	No	Nil	Nil	817	Nil	108	Nil	Nil	Nil		Nil			1	56
343	29	F	Bini	Christian	Edo	Tertiary	Teacher	Married	No	Nil	No	Nil	Brushing	Once	No	Nil	Nil	Yes	One	Vaginal	Yes	Yes	C/Aluvia	PI	Yes	1wk	Nil	580	Nil	36	Nil	Nil	Nil		Nil			1	35
344	37	F	Bini	Christian	Edo	Secondary	Tailor	Married	No	Nil	No	Nil	Brushing	Twice	No	Nil	Nil	Yes	One	Vaginal	Yes	Yes	TDF/FTC/NVP	NNRTI	No	Nil	Nil	210	Nil	12	Nil	Nil	Nil		Nil			1	34
345	41	F	Bini	Christian	Edo	Secondary	Unemployed	Married	No	Nil	No	Nil	Brushing	Twice	No	Nil	Nil	Yes	One	Vaginal	Yes	Yes	C/NVP	NNRTI	No	Nil	Nil	706	Nil	108	Nil	Nil	Nil		Nil			1	37
346	49	F	Other	Christian	Edo	Primary	Trader	Separate	No	Nil	No	Nil	Brushing	Once	No	Nil	Nil	No	None	Nil	No	Yes	C/EFV	NNRTI	Yes	2wks	Yes	215	Nil	12	Nil	Nil	C.albicans	C.albicans	40	S	POSITIVE	2	51
347	33	F	Ibo	Christian	Delta	Tertiary	Businesswoman	Widow	No	Nil	No	Nil	Brushing	Once	No	Nil	Nil	No	None	Nil	No	Yes	C/NVP	NNRTI	No	Nil	Nil	592	Nil	96	Nil	Nil	Nil		Nil			1	37
348	45	M	Bini	Christian	Edo	Secondary	Businessman	Married	No	Nil	No	Nil	Brushing	Once	No	Nil	Nil	No	None	Nil	No	Yes	TDF/FTC/NVP	NNRTI	Yes	2wks	Yes	91	Nil	156	Nil	Yes	C.albicans	C.albicans	34	S	POSITIVE	2	32
349	52	M	Bini	Christian	Edo	Primary	Driver	Married	No	Nil	Yes	Occassional	Brushing	Twice	No	Nil	Nil	Yes	One	Vaginal	No	No	Nil	Nil	No	Nil	Nil	655	Nil	0.5	HTN	Nil	C.albicans	C.albicans	38	S	POSITIVE	2	33
350	42	F	Bini	Christian	Edo	Primary	Trader	Married	No	Nil	No	Nil	Brushing	Once	No	Nil	Nil	Yes	One	Vaginal	Yes	Yes	C/NVP	NNRTI	No	Nil	Nil	657	Nil	60	Nil	Nil	Nil		Nil			1	34

## Sheet: Sheet2
36	F	Ibo	Christian	Edo	Secondary	Businesswoman	Single	No	Nil	No	Nil	Brushing	Once	No	Nil	Nil	Yes	One	Vaginal	Yes	No	Nil	Nil	Yes	1day	Nil	425	Nil	1yr	Nil	Nil	C.albicans	7	R	C.albicans	POSITIVE
46	M	Other	Christian	Delta	Secondary	Welder	Married	No	Nil	Yes	Occasional	Brushing	Once	No	Nil	Nil	Yes	One	Vaginal	Yes	Yes	C/NVP	NNRTI	Yes	2wks	Nil	1515	Nil	8yrs	HTN	Nil	C.albicans	27	S	C.albicans	POSITIVE
25	F	Other	Christian	Delta	Secondary	Hairdresser	Single	No	Nil	No	Nil	Brushing	Twice	No	Nil	Nil	No	None	Nil	No	Yes	TDF/FTC/Aluvia	PI	Yes	2wks	Yes	13	Nil	3yrs	Nil	Nil	C.albicans	36	S	C.albicans	POSITIVE
30	F	Bini	Christian	Edo	Primary	Trader	Married	No	Nil	No	Nil	Brushing	Once	No	Nil	Nil	Yes	One	Vaginal	No	Yes	3TC/ABC/NEV	NNRTI	Yes	1wk	Nil	48	Nil	0.25yrs	Nil	Yes	C.tropicalis	14	R	C.tropicalis	POSITIVE
53	M	Bini	ATR	Edo	None	Native Doctor	Married	No	Nil	Yes	Heavy	Brushing	Once	No	Nil	Nil	Yes	One	Vaginal	No	No	Nil	Nil	No	Nil	Nil	320	Nil	0.4yr	Nil	Yes	C.albicans	25	S	C.albicans	POSITIVE
40	F	Bini	Christian	Edo	None	Caterer	Married	No	Nil	No	Nil	Brushing	Once	No	Nil	Nil	No	None	Nil	No	Yes	3TC/ABC/NEV	NNRTI	No	Nil	Yes	4	Nil	0.5yrs	Nil	Yes	C.albicans	24	S	C.albicans	POSITIVE
30	F	Ibo	Christian	Edo	Secondary	Trader	Widow	No	Nil	No	Nil	Brushing	Twice	No	Nil	Nil	No	None	Nil	No	Yes	TDF/FTC/NVP	NNRTI	Yes	1wk	Nil	624	Nil	7yrs	Nil	Nil	C.tropicalis	25	S	C.tropicalis	NEGATIVE
40	F	Esan	Christian	Edo	Primary	Businesswoman	Married	No	Nil	No	Nil	Brushing	Twice	No	Nil	Nil	No	None	Nil	No	Yes	3TC/ABC/EFV	NNRTI	Yes	2wks	Yes	34	Nil	1yr	TB	Yes	C.albicans	33	S	C.albicans	POSITIVE
33	M	Ibo	Christian	Edo	Primary	Businessman	Married	No	Nil	No	Nil	Brushing	Once	No	Nil	Nil	Yes	One	Vaginal	Yes	Yes	C/NVP	NNRTI	Yes	3days	Yes	350	Nil	9yrs	Nil	Nil	C.albicans	10	R	C.albicans	POSITIVE
29	M	Bini	Christian	Edo	Primary	Trader	Single	No	Nil	No	Nil	Brushing	Twice	No	Nil	Nil	No	None	Nil	No	No	Nil	Nil	No	Nil	Nil	40	Nil	1wk	Nil	Yes	C.albicans	38	S	C.albicans	POSITIVE
27	M	Esan	Christian	Edo	Secondary	Businessman	Single	No	Nil	No	Nil	Brushing	Once	No	Nil	Nil	No	None	Nil	No	Yes	C/NVP	NNRTI	Yes	2wks	Nil	105	Nil	1yrs	Nil	Nil	C.albicans	16	S-DD	C.albicans	POSITIVE
67	M	Bini	Christian	Edo	Secondary	Retired	Married	No	Nil	No	Nil	Brushing	Twice	No	Nil	Nil	No	None	Nil	No	Yes	TDF/FTC/EFV	NNRTI	Yes	2wks	Yes	108	Nil	7mnths	Nil	Nil	C.albicans	40	S	C.albicans	POSITIVE
67	M	Bini	Christian	Edo	Secondary	Retired	Married	No	Nil	No	Nil	Brushing	Twice	No	Nil	Nil	No	None	Nil	No	Yes	TDF/FTC/EFV	NNRTI	Yes	2wks	Yes	108	Nil	7mnths	Nil	Nil	C.krusei	12	R	C.krusei	NEGATIVE
52	F	Other	Christian	Edo	Tertiary	Teacher	Widow	No	Nil	No	Nil	Brushing	Once	No	Nil	Nil	No	None	Nil	No	Yes	C/Aluvia	PI	Yes	2wks	Nil	379	Nil	11yrs	HTN	Nil	C.albicans	11	R	C.albicans	POSITIVE
32	F	Bini	Christian	Edo	Primary	Hairdresser	Married	No	Nil	Yes	Moderate	Brushing	Once	No	Nil	Nil	Yes	Two	Vaginal	No	No	Nil	Nil	Yes	1wk	Yes	150	Nil	0.33yrs	Nil	Yes	C.albicans	6	R	C.albicans	POSITIVE
35	F	Ibo	Christian	Delta	Primary	Trader	Separate	No	Nil	No	Nil	Brushing	Once	No	Nil	Nil	No	None	Nil	No	Yes	C/NVP	NNRTI	No	Nil	Nil	1523	Nil	6yrs	Nil	Nil	C.albicans	30	S	C.albicans	POSITIVE
40	M	Bini	Christian	Edo	Secondary	Carpenter	Married	No	Nil	Yes	Moderate	Brushing	Twice	No	Nil	Nil	No	None	Nil	No	Yes	TDF/FTC/Aluvia	PI	No	Nil	Nil	643	Nil	8yrs	Nil	Nil	C.albicans	40	S	C.albicans	POSITIVE
50	F	Bini	Christian	Edo	None	Retired	Widow	No	Nil	No	Nil	Brushing	Once	No	Nil	Nil	No	None	Nil	No	Yes	TDF/FTC/NVP	NNRTI	No	Nil	Nil	400	Nil	5yrs	Nil	Nil	C.albicans	25	S	C.albicans	POSITIVE
42	F	Other	Christian	Delta	Secondary	Hairdresser	Married	No	Nil	No	Nil	Brushing	Twice	No	Nil	Nil	Yes	One	Vaginal	Yes	Yes	TDF/FTC/Aluvia	PI	No	Nil	Nil	526	Nil	7yrs	Nil	Nil	C.albicans	31	S	C.albicans	POSITIVE
37	M	Bini	Christian	Edo	Primary	Businessman	Married	No	Nil	No	Nil	Brushing	Once	No	Nil	Nil	No	None	Nil	No	Yes	3TC/ABC/NEV	NNRTI	Yes	1 dy	Nil	144	Nil	0.25yrs	Nil	Nil	C.albicans	30	S	C.albicans	POSITIVE
27	F	Esan	Christian	Delta	Primary	Tailor	Single	No	Nil	No	Nil	Brushing	Twice	No	Nil	Nil	No	None	Nil	No	Yes	3TC/ABC/NVP	NNRTI	Yes	2wks	Yes	54	Nil	0.33yrs	Nil	Nil	C.albicans	36	S	C.albicans	POSITIVE
32	F	Esan	Christian	Edo	Tertiary	Businesswoman	Married	No	Nil	No	Nil	Brushing	Once	No	Nil	Nil	Yes	One	Vaginal	No	Yes	C/NVP	NNRTI	No	Nil	Yes	882	Nil	6yrs	Nil	Nil	C.albicans	25	S	C.albicans	POSITIVE
30	F	Other	Christian	Edo	Tertiary	Sales Rep	Married	No	Nil	No	Nil	Brushing	Twice	No	Nil	Nil	Yes	One	Vaginal	Yes	Yes	3TC/ABC/EFV	NNRTI	No	Nil	Nil	288	Nil	1yr	Nil	Nil	C.albicans	32	S	C.albicans	POSITIVE
35	F	Other	Christian	Edo	Secondary	Trader	Married	No	Nil	No	Nil	Brushing	Twice	No	Nil	Nil	Yes	One	Vaginal	No	Yes	C/EFV	NNRTI	Yes	2wks	Yes	571	Nil	8yrs	Nil	Nil	C.glabrata	9	R	C.parapsilosis	NEGATIVE
38	F	Other	Christian	Edo	Tertiary	Businesswoman	Separate	No	Nil	No	Nil	Brushing	Once	No	Nil	Nil	No	None	Nil	No	Yes	TDF/FTC/EFV	NNRTI	No	Nil	Nil	112	Nil	2yrs	TB	Nil	C.albicans	30	S	C.albicans	POSITIVE
39	F	Bini	Christian	Edo	Secondary	Caterer	Separate	No	Nil	No	Nil	Brushing	Twice	No	Nil	Nil	No	None	Nil	No	Yes	TDF/FTC/EFV	NNRTI	Yes	2wks	Yes	132	Nil	4yrs	Haemorrhoids	Yes	C.albicans	33	S	C.albicans	POSITIVE
38	M	Other	Christian	B	Secondary	Construction worker	Married	No	Nil	No	Nil	Brushing	Once	No	Nil	Nil	No	None	Nil	No	Yes	TDF/3TC/EFV	NNRTI	No	Nil	Nil	208	Nil	0.5yrs	Kaposi sarcoma	Nil	C.albicans	31	S	C.albicans	POSITIVE
51	F	Bini	Christian	Edo	None	Unemployed	Separate	No	Nil	No	Nil	Brushing	Once	No	Nil	Nil	No	None	Nil	No	Yes	TDF/FTC/Aluvia	PI	Yes	2wks	Yes	483	Nil	8yrs	Nil	Nil	C.albicans	12	R	C.albicans	POSITIVE
50	F	Other	Christian	Delta	Tertiary	Businesswoman	Separate	No	Nil	No	Nil	Brushing	Thrice	No	Nil	Nil	No	None	Nil	No	Yes	TDF/FTC/EFV	NNRTI	No	Nil	Nil	157	Nil	4yrs	Nil	Nil	C.albicans	34	S	C.albicans	POSITIVE
29	F	Other	Christian	Delta	Secondary	Trader	Married	No	Nil	No	Nil	Brushing	Twice	No	Nil	Nil	Yes	One	Vaginal	No	Yes	C/NVP	NNRTI	No	Nil	Nil	660	Nil	9yrs	Nil	Nil	C.glabrata	20	S	C.parapsilosis	NEGATIVE
39	F	Ibo	Christian	Edo	Tertiary	Accountant	Married	No	Nil	No	Nil	Brushing	Once	No	Nil	Nil	Yes	One	Vaginal	No	Yes	C/NVP	NNRTI	Yes	1wk	Yes	218	Nil	1yr	Nil	Nil	C.tropicalis	23	S	C.famata	NEGATIVE
51	F	Ibo	Christian	Delta	Secondary	Unemployed	Married	No	Nil	No	Nil	Brushing	Once	No	Nil	Nil	Yes	One	Vaginal	Yes	Yes	C/NVP	NNRTI	No	Nil	Nil	1054	Nil	13yrs	Nil	Nil	C.albicans	35	S	C.albicans	POSITIVE
38	F	Bini	Christian	Edo	Tertiary	Nurse	Widow	No	Nil	No	Nil	Brushing	Twice	No	Nil	Nil	No	None	Nil	No	Yes	TDF/FTC/NVP	NNRTI	No	Nil	Yes	11	48452	1yr	Nil	Yes	C.albicans	18	S-DD	C.albicans	POSITIVE
39	F	Esan	Christian	Delta	Secondary	Businesswoman	Married	No	Nil	No	Nil	Brushing	Once	No	Nil	Nil	Yes	One	Vaginal	Yes	Yes	C/Aluvia	PI	Yes	1wk	Yes	74	99466	8yrs	Nil	Nil	C.glabrata	14	R	C.glabrata	NEGATIVE
40	F	Ibo	Christian	Edo	Primary	Businesswoman	Divorced	No	Nil	No	Nil	Brushing	Twice	No	Nil	Nil	No	None	Nil	No	Yes	C/NVP	NNRTI	No	Nil	Nil	667	Nil	16yrs	Nil	Nil	C.albicans	22	S	C.albicans	POSITIVE
40	F	Ibo	Christian	Edo	Primary	Businesswoman	Divorced	No	Nil	No	Nil	Brushing	Twice	No	Nil	Nil	No	None	Nil	No	Yes	C/NVP	NNRTI	No	Nil	Nil	667	Nil	16yrs	Nil	Nil	C.sp	32	S	C.parapsilosis	NEGATIVE
34	F	Bini	Christian	Edo	Secondary	Businesswoman	Separate	No	Nil	No	Nil	Brushing	Once	No	Nil	Nil	Yes	One	Vaginal	Yes	Yes	TDF/FTC/Aluvia	PI	No	Nil	Nil	160	Nil	7yrs	Nil	Nil	C.albicans	32	S	C.albicans	POSITIVE
34	F	Ibo	Christian	Delta	Secondary	Tailor	Married	No	Nil	No	Nil	Brushing	Once	No	Nil	Nil	Yes	One	Vaginal	No	Yes	C/Aluvia	PI	No	Nil	Nil	65	60833	8yrs	Nil	Nil	C.albicans	33	S	C.albicans	POSITIVE
28	F	Ibo	Christian	Edo	Secondary	Trader	Married	No	Nil	No	Nil	Brushing	Twice	No	Nil	Nil	Yes	One	Vaginal	Yes	Yes	C/NVP	NNRTI	Yes	2wks	Yes	936	Nil	4yrs	Nil	Nil	C.glabrata	13	R	C.glabrata	NEGATIVE
48	M	Other	Islam	Edo	Secondary	Native Doctor	Married	No	Nil	No	Nil	Brushing	Thrice	No	Nil	Nil	Yes	One	Vaginal	Yes	Yes	C/NVP	NNRTI	No	Nil	Nil	209	Nil	0.25yrs	Nil	Nil	C.albicans	9	R	C.albicans	POSITIVE
35	F	Bini	Christian	Edo	Primary	Trader	Married	No	Nil	No	Nil	Brushing	Twice	No	Nil	Nil	Yes	One	Vaginal	Yes	Yes	3TC/ABC/NVP	NNRTI	No	Nil	Nil	322	Nil	0.66yr	Nil	Nil	C.albicans	36	S	C.albicans	POSITIVE
35	F	Ibo	Christian	Edo	None	Trader	Married	No	Nil	No	Nil	Brushing	Once	No	Nil	Nil	Yes	One	Vaginal	No	Yes	C/NVP	NNRTI	Yes	1wk	Yes	17	Nil	3yrs	Nil	Yes	C.albicans	6	R	C.albicans	POSITIVE
37	M	Bini	Christian	Edo	Secondary	Artist	Single	No	Nil	No	Nil	Brushing	Once	No	Nil	Nil	No	None	Nil	No	Yes	TDF/FTC/NVP	NNRTI	Yes	2wks	Yes	24	Nil	2yrs	Nil	Nil	C.albicans	6	R	C.albicans	POSITIVE
40	M	Esan	Christian	Edo	Primary	Farmer	Married	No	Nil	No	Nil	Brushing	Once	No	Nil	Nil	No	None	Nil	No	Yes	3TC/ABC/NVP	NNRTI	No	Nil	Nil	180	Nil	0.66yr	Nil	Nil	C.albicans	33	S	C.albicans	POSITIVE
35	F	Other	Christian	Delta	Tertiary	Civil Servant	Single	No	Nil	No	Nil	Brushing	Twice	No	Nil	Nil	No	None	Nil	No	Yes	TDF/FTC/Aluvia	PI	No	Nil	Nil	540	Nil	4yrs	Nil	Nil	C.albicans	34	S	C.albicans	POSITIVE
34	F	Ibo	Christian	Edo	Primary	Tailor	Married	No	Nil	No	Nil	Brushing	Once	No	Nil	Nil	No	None	Nil	No	Yes	3TC/ABC/EFV	NNRTI	Yes	2wks	Yes	83	Nil	6yrs	TB	Yes	C.albicans	30	S	C.albicans	POSITIVE
42	F	Bini	Christian	Edo	Secondary	Businesswoman	Separate	No	Nil	No	Nil	Brushing	Once	No	Nil	Nil	No	None	Nil	No	Yes	C/NVP	NNRTI	No	Nil	Nil	209	Nil	7mnths	Nil	Nil	C.albicans	33	S	C.albicans	POSITIVE
55	F	Other	Christian	Delta	None	Trader	Widow	No	Nil	No	Nil	Brushing	Once	No	Nil	Nil	No	None	Nil	No	Yes	C/EFV	NNRTI	No	Nil	Nil	860	Nil	5yrs	Nil	Nil	C.albicans	34	S	C.albicans	POSITIVE
50	F	Ibo	Christian	Edo	None	Trader	Separate	No	Nil	No	Nil	Brushing	Once	No	Nil	Nil	No	None	Nil	No	Yes	C/NVP	NNRTI	No	Nil	Nil	180	Nil	1yr	Nil	Nil	C.albicans	36	S	C.albicans	POSITIVE
50	F	Other	Christian	Edo	None	Farmer	Widow	No	Nil	No	Nil	Brushing	Once	No	Nil	Nil	No	None	Nil	No	Yes	TDF/FTC/Aluvia	NNRTI	No	Nil	Nil	250	Nil	9yrs	HTN	Nil	C.glabrata	22	S	C.glabrata	NEGATIVE
38	F	Bini	Christian	Edo	Secondary	Trader	Married	No	Nil	No	Nil	Brushing	Twice	No	Nil	Nil	Yes	One	Vaginal	Yes	Yes	C/NVP	NNRTI	Yes	1wk	Yes	419	Nil	3yrs	Nil	Nil	C.albicans	29	S	C.albicans	POSITIVE
45	F	Bini	ATR	Edo	None	Trader	Widow	No	Nil	No	Nil	Brushing	Once	No	Nil	Nil	No	None	Nil	No	No	Nil	Nil	No	Nil	Nil	60	Nil	1mnth	Nil	Yes	C.albicans	37	S	C.albicans	POSITIVE
38	F	Ibo	Christian	Edo	Primary	Trader	Widow	No	Nil	No	Nil	Brushing	Twice	No	Nil	Nil	No	None	Nil	No	Yes	C/NVP	NNRTI	Yes	2wks	Yes	128	Nil	8yrs	Nil	Nil	C.albicans	33	S	C.albicans	POSITIVE
46	F	Other	Christian	Edo	Primary	Trader	Married	No	Nil	No	Nil	Brushing	Twice	No	Nil	Nil	Yes	One	Vaginal	No	Yes	3TC/ABC/EFV	NNRTI	No	Nil	Nil	753	Nil	5yrs	Nil	Nil	C.albicans	37	S	C.albicans	POSITIVE
40	M	Ibo	Christian	Bayelsa	Secondary	Mechanic	Married	No	Nil	Yes	Moderate	Brushing	Once	No	Nil	Nil	Yes	One	Vaginal	No	Yes	TDF/FTC/Aluvia	PI	No	Nil	Yes	160	Nil	9yrs	HTN	Nil	C.albicans	30	S	C.albicans	POSITIVE
40	F	Esan	Christian	Edo	Tertiary	Civil Servant	Single	No	Nil	No	Nil	Brushing	Twice	No	Nil	Nil	Yes	One	Vaginal	Yes	Yes	3TC/ABC/NVP	NNRTI	No	Nil	Nil	310	Nil	5yrs	Nil	Nil	C.albicans	25	S	C.albicans	POSITIVE
27	F	Other	Christian	Delta	Tertiary	Teacher	Single	No	Nil	No	Nil	Brushing	Once	No	Nil	Nil	Yes	One	Vaginal	Yes	Yes	C/NVP	NNRTI	No	Nil	Yes	199	Nil	5yrs	Nil	Nil	C.albicans	33	S	C.albicans	POSITIVE
37	M	Yoruba	Christian	Edo	Secondary	Electrician	Single	No	Nil	No	Nil	Brushing	Once	No	Nil	Nil	No	None	Nil	No	Yes	TDF/FTC/Aluvia	PI	Yes	2wks	Yes	41	68369	4yrs	Nil	Yes	C.albicans	17	S-DD	C.albicans	POSITIVE
22	F	Bini	Christian	Edo	Secondary	Unemployed	Single	No	Nil	No	Nil	Brushing	Once	No	Nil	Nil	No	None	Nil	No	No	Nil	Nil	No	Nil	Nil	16	Nil	1mnth	Nil	Yes	C.albicans	20	S	C.albicans	POSITIVE
27	M	Bini	Christian	Edo	Secondary	Mechanic	Single	No	Nil	No	Nil	Brushing	Twice	No	Nil	Nil	Yes	One	Vaginal	Yes	Yes	C/NVP	NNRTI	Yes	2wks	Yes	233	Nil	2yrs	Nil	Nil	C.glabrata	16	S-DD	C.parapsilosis	NEGATIVE
33	F	Other	Christian	Delta	Primary	Unemployed	Married	No	Nil	No	Nil	Brushing	Twice	No	Nil	Nil	Yes	One	Vaginal	No	Yes	3TC/ABC/EFV	NNRTI	Yes	1wk	Yes	141	Nil	13yrs	Nil	Nil	C.albicans	6	R	C.albicans	POSITIVE
33	F	Other	Islam	Edo	Primary	Tailor	Married	No	Nil	No	Nil	Brushing	Once	No	Nil	Nil	Yes	One	Vaginal	Yes	Yes	C/NVP	NNRTI	No	Nil	Nil	1246	Nil	8yrs	Nil	Nil	C.krusei	10	R	C.krusei	NEGATIVE
55	F	Esan	Christian	Edo	None	Farmer	Widow	No	Nil	No	Nil	Brushing	Once	No	Nil	Nil	No	None	Nil	No	Yes	3TC/ABC/NVP	NNRTI	Yes	2wks	Yes	334	Nil	1yr	Nil	Nil	C.albicans	11	R	C.albicans	POSITIVE
31	F	Other	Christian	Edo	None	Businesswoman	Married	No	Nil	No	Nil	Brushing	Twice	No	Nil	Nil	Yes	One	Vaginal	No	Yes	C/NVP	NNRTI	No	Nil	Nil	37	Nil	10yrs	Nil	Yes	C.albicans	28	S	C.albicans	POSITIVE
38	M	Ibo	Christian	Edo	Secondary	Businessman	Married	No	Nil	Yes	Moderate	Brushing	Twice	No	Nil	Nil	Yes	One	Vaginal	Yes	Yes	C/NVP	NNRTI	No	Nil	Nil	34	Nil	10yrs	Nil	Nil	C.albicans	35	S	C.albicans	POSITIVE
36	M	Bini	Christian	Edo	Secondary	Clerk	Married	No	Nil	No	Nil	Brushing	Twice	No	Nil	Nil	Yes	One	Vaginal	Yes	Yes	TDF/FTC/Aluvia	PI	No	Nil	Nil	21	Nil	5yrs	Nil	Yes	C.albicans	31	S	C.albicans	POSITIVE
46	F	Esan	Christian	Edo	Secondary	Trader	Widow	No	Nil	No	Nil	Brushing	Once	No	Nil	Nil	No	None	Nil	No	Yes	C/NVP	NNRTI	No	Nil	Nil	728	Nil	4yrs	Nil	Nil	C.albicans	19	S	C.parapsilosis	NEGATIVE
32	F	Bini	Christian	Edo	Primary	Hairdresser	Married	No	Nil	No	Nil	Brushing	Once	No	Nil	Nil	Yes	One	Vaginal	No	Yes	C/NVP	NNRTI	No	Nil	Nil	464	Nil	6yrs	Nil	Nil	C.albicans	35	S	C.albicans	POSITIVE
43	F	Bini	Christian	Edo	Primary	Businesswoman	Married	No	Nil	Yes	Occassional	Brushing	Twice	No	Nil	Nil	No	None	Nil	No	Yes	C/NVP	NNRTI	No	Nil	Nil	421	Nil	2yrs	HTN	Nil	C.albicans	40	S	C.albicans	POSITIVE
45	M	Bini	Christian	Edo	Secondary	Businessman	Married	No	Nil	No	Nil	Brushing	Once	No	Nil	Nil	Yes	One	Vaginal	Yes	Yes	C/NVP	NNRTI	Yes	1wk	Yes	496	Nil	8yrs	HTN	Nil	C.albicans	14	R	C.albicans	POSITIVE
45	M	Bini	Christian	Edo	Secondary	Businessman	Married	No	Nil	No	Nil	Brushing	Once	No	Nil	Nil	Yes	One	Vaginal	Yes	Yes	C/NVP	NNRTI	Yes	1wk	Yes	496	Nil	8yrs	HTN	Nil	C.glabrata	8	R	C.glabrata	NEGATIVE
35	F	Bini	Christian	Edo	Primary	Businesswoman	Married	No	Nil	No	Nil	Brushing	Once	No	Nil	Nil	Yes	One	Vaginal	No	No	Nil	Nil	No	Nil	Nil	340	Nil	0.5yrs	Nil	Yes	C.albicans	30	S	C.albicans	POSITIVE
49	F	Other	Christian	Edo	Primary	Trader	Separate	No	Nil	No	Nil	Brushing	Once	No	Nil	Nil	No	None	Nil	No	Yes	C/EFV	NNRTI	Yes	2wks	Yes	215	Nil	1yr	Nil	Nil	C.albicans	40	S	C.albicans	POSITIVE
45	M	Bini	Christian	Edo	Secondary	Businessman	Married	No	Nil	No	Nil	Brushing	Once	No	Nil	Nil	No	None	Nil	No	Yes	TDF/FTC/NVP	NNRTI	Yes	2wks	Yes	91	Nil	13yrs	Nil	Yes	C.albicans	34	S	C.albicans	POSITIVE
52	M	Bini	Christian	Edo	Primary	Driver	Married	No	Nil	Yes	Occassional	Brushing	Twice	No	Nil	Nil	Yes	One	Vaginal	No	No	Nil	Nil	No	Nil	Nil	655	Nil	2wks	HTN	Nil	C.albicans	38	S	C.albicans	POSITIVE
